# Supplementary material for: Lung epithelial cells have virus-specific and shared gene expression responses to infection by diverse respiratory viruses
Source: PLoS One. 2017 Jun 2;12(6):e0178408. doi: 10.1371/journal.pone.0178408 (PMC5456070; doi:10.1371/journal.pone.0178408)
Supplement: S1 Table — These genes were from the center of the Venn diagram in Fig 2A. (XLSX) [file pone.0178408.s004.xlsx]

## Sheet: SI_table_venn_all_up
		Log2 Fold Change vs. Mock at 24 h
Gene Symbol	Gene Full Name	PR8	RV1B	MHV-1
Cxcl11	chemokine (C-X-C motif) ligand 11	9.46271	6.13043	1.68752
Mx1	myxovirus (influenza virus) resistance 1	8.93156	6.03553	0.954047
Ifi44	interferon-induced protein 44	8.86822	7.468	1.75543
Oas2	2'-5' oligoadenylate synthetase 2	7.64407	5.30386	0.983418
Gbp10	guanylate-binding protein 10	7.61002	5.24738	2.15055
Gbp3	guanylate nucleotide binding protein 3	7.47317	6.0345	2.02132
Mx2	myxovirus (influenza virus) resistance 2	7.18166	5.71214	1.8388
Cxcl10	chemokine (C-X-C motif) ligand 10	7.1476	5.27921	4.32122
Apod	apolipoprotein D	7.09243	4.42006	1.24228
Rsad2	radical S-adenosyl methionine domain containing 2 (viperin)	7.0571	4.77548	1.45699
Phf11d	PHD finger protein 11D	6.73099	5.10041	1.92953
Mpa2l	macrophage activation 2 like	6.71749	4.42542	1.5438
Ifit1bl1	interferon induced protein with tetratricpeptide repeats 1B like 1	6.63652	3.62135	1.04632
Irgm2	immunity-related GTPase family M member 2	6.62703	5.09872	2.59874
Oas1g	2'-5' oligoadenylate synthetase 1G	6.52538	5.25371	1.19513
Oas1a	2'-5' oligoadenylate synthetase 1A	6.51267	4.59195	1.27533
Oas1b	2'-5' oligoadenylate synthetase 1B	6.46459	5.09928	2.22249
Gbp8	guanylate-binding protein 8	6.30598	4.90043	1.56093
Igtp	interferon gamma induced GTPase	6.29551	4.88783	2.04587
Tgtp	T-cell specific GTPase	6.21856	4.68126	1.35183
Bst2	bone marrow stromal cell antigen 2	6.15796	4.51597	0.845896
Gm8995	predicted gene 8995	6.05234	4.56312	1.59225
Ddx60	DEAD (Asp-Glu-Ala-Asp) box polypeptide 60	5.84354	4.24244	1.24491
Rtp4	receptor transporter protein 4	5.78322	4.00222	1.22665
Gbp2	guanylate nucleotide binding protein 2	5.77178	4.41052	0.969951
Oasl2	2'-5' oligoadenylate synthetase-like 2	5.41217	3.9288	1.24053
Irf7	interferon regulatory factor 7,	5.17262	4.55124	1.73402
Ifnb1	interferon beta 1	4.93596	3.22791	0.707458
Sp100	nuclear antigen Sp100	4.85078	3.35531	1.00093
9930111J21Rik1	RIKEN cDNA 9930111J21 gene 1	4.61842	2.82749	1.41091
Isg15	ISG15 ubiquitin-like modifier	4.54001	3.40685	1.34766
Ifit3	interferon-induced protein with tetratricopeptide repeats 3	4.46904	3.69307	1.6936
Ly6e	lymphocyte antigen 6 complex, locus E	4.46355	2.08487	0.966598
Lgals3bp	ectin, galactoside-binding, soluble, 3 binding protein	4.34587	2.5275	0.908046
Ifit3b	interferon-induced protein with tetratricopeptide repeats 3B	4.20784	3.64807	1.33063
Dhx58	DEXH (Asp-Glu-X-His) box polypeptide 58	4.20065	2.09699	1.09002
Helz2	helicase with zinc finger 2, transcriptional coactivator	3.81465	2.88133	1.13924
Trim21	tripartite motif protein 21	3.64309	2.39878	0.627704
Samd9l	sterile alpha motif domain containing 9-like	3.61306	2.62543	0.89769
Trim34	ripartite motif protein TRIM34 beta	3.54837	2.95382	1.06837
Rnf213	ring finger protein 213	3.50667	2.60675	0.936057
Mnda	myeloid cell nuclear differentiation antigen	3.38424	2.44147	1.33151
Ifit1	interferon-induced protein with tetratricopeptide repeats 1	3.34404	3.10091	1.62541
Slfn9	schlafen 9	3.17629	1.76766	0.92285
Slfn10	schlafen 10	3.082	2.23073	0.842727
Cxcl1	chemokine (C-X-C motif) ligand 1	2.99851	4.26471	2.96585
Trim12c	tripartite motif-containing 12C	2.90369	2.15032	0.865946
Irgm1	immunity-related GTPase family, M	2.8058	2.16899	0.481519
Clec2d	C-type lectin domain family 2, member d	2.80521	1.57964	2.10241
Grem1	gremlin 1	2.79008	1.60493	1.07902
Tor3a	torsin family 3, member A	2.77776	1.7809	0.767573
Lif	leukemia inhibitory factor	2.70176	2.7804	1.99812
Eif2ak2	eukaryotic translation initiation factor 2-alpha kinase 2	2.64286	1.73184	0.887543
A930015D03Rik	RIKEN cDNA A930015D03 gene	2.52404	1.9433	0.997666
Rnd1	Rho family GTPase 1	2.45141	1.20303	1.13571
Hist1h2bg	histone cluster 1, H2bg	2.36465	4.24855	2.91925
Ngf	nerve growth factor, beta	2.36381	2.76436	1.54655
Fosb	FBJ osteosarcoma oncogene B	2.36356	1.92721	1.7149
Trim25	tripartite motif protein 25	2.26946	1.52873	0.684991
Rn4.5s	4.5S RNA	2.256	2.0711	1.38462
Stat2	signal transducer and activator of transcription 2	2.24733	1.57469	0.558919
Zglp1	zinc finger, GATA-like protein 1	2.17848	1.09757	1.11352
Snord82	small nucleolar RNA, C/D box 82	2.15722	1.34053	1.85686
Gm2798	predicted gene 2798	2.14095	1.15406	1.14411
Adar	adenosine deaminase, RNA-specific	2.08718	1.6552	0.637657
Dusp4	dual specificity phosphatase 4	2.05099	0.821229	1.62317
Gadd45b	growth arrest and DNA-damage-inducible 45 beta	2.03985	2.75576	1.4597
Zc3hav1	zinc finger CCCH type, antiviral 1	1.99759	1.01913	0.648953
Gdnf	glial cell line derived neurotrophic factor	1.93501	1.69217	1.01864
Ccl7	chemokine (C-C motif) ligand 7	1.88839	1.3881	1.55602
Ccl2	chemokine (C-C motif) ligand 2	1.87658	2.01147	1.58426
Icam1	intercellular adhesion molecule	1.87064	6.10801	3.32267
Csrnp1	cysteine-serine-rich nuclear protein 1	1.85601	1.5764	2.30601
Il1rl1	interleukin 1 receptor-like 1	1.82078	1.8214	0.709475
Irf1	interferon regulatory factor 1	1.81275	1.24434	1.10925
Arl4d	ADP-ribosylation factor-like 4D	1.80379	0.934232	0.614462
Arl4c	ADP-ribosylation factor-like 4C	1.79481	0.796773	0.61689
Hmga2	high mobility group AT-hook 2	1.7867	1.17264	0.703888
Hist2h4	histone cluster 2, H4	1.78667	4.13422	4.20392
Tnfrsf12a	tumor necrosis factor receptor superfamily, member 12a	1.78026	1.66395	1.29795
Ier3	immediate early response 3	1.76854	2.65235	1.68002
Mt2	metallothionein 2	1.76685	3.11106	1.00044
Vcam1	vascular cell adhesion molecule 1	1.76257	1.76269	0.626802
Dusp5	dual specificity phosphatase 5	1.74537	1.84381	0.792888
Glul	glutamate-ammonia ligase (glutamine synthetase)	1.73424	1.04607	0.763496
Rsbn1	rosbin, round spermatid basic protein 1	1.71525	1.4199	0.71113
Atf3	activating transcription factor 3	1.67929	2.78086	0.900717
Hist2h2be	histone cluster 2, H2be	1.67036	0.7305	0.461592
Dgke	diacylglycerol kinase, epsilon	1.65861	1.59097	0.99095
BC021614	cDNA sequence BC021614	1.6328	5.78511	1.10641
Nppb	natriuretic peptide precursor type B	1.62278	7.55438	1.46475
Gm9693	predicted gene 9693	1.59487	1.38006	1.22283
Gm3245	predicted gene 3245	1.59134	1.75083	1.70778
Slc25a37	solute carrier family 25, member 37	1.57853	0.631839	0.625229
1700003O08Rik	RIKEN cDNA 1700003O08 gene	1.55308	1.41032	1.11568
Nipal1	NIPA-like domain containing 1	1.5505	1.44705	1.23148
Gm3593	predicted gene 3593	1.5346	2.1065	1.73884
Denr	density-regulated protein	1.52241	1.53494	0.935864
Pcf11	PCF11 cleavage and polyadenylation factor subunit	1.50002	0.549603	0.9889
Pigw	phosphatidylinositol glycan anchor biosynthesis, class W	1.45372	1.08413	0.970128
Gm4569	predicted gene 4569	1.45254	1.46425	1.55638
Pim1	proviral integration site 1	1.44791	2.16835	1.62007
1200016E24Rik	RIKEN cDNA 1200016E24 gene	1.43008	1.60089	2.01503
Slc25a25	solute carrier family 25 (mitochondrial carrier, phosphate carrier), member 25	1.3901	1.18439	1.0957
Grasp	GRP1 (general receptor for phosphoinositides 1)-associated scaffold protein	1.38835	1.90888	1.07205
Id2	inhibitor of DNA binding 2	1.36563	1.49784	0.97559
Nfkbiz	nuclear factor of kappa light polypeptide gene enhancer in B cells inhibitor, zeta	1.36475	0.689483	0.925765
Slc30a1	solute carrier family 30 (zinc transporter)	1.33986	0.915563	1.42688
Rnf168	ring fnger protein 168	1.31861	1.41514	0.904782
Rel	eticuloendotheliosis oncogene	1.30187	1.11963	1.54112
Nt5dc3	Grp94 neighboring nucleotidase variant 4	1.28371	1.286	1.26825
Gm2326	predicted gene 2326	1.28213	1.53579	1.7015
Dus4l	dihydrouridine synthase 4-like	1.27754	1.90374	0.955515
Abl2	Abelson murine leukemia viral oncogene 2	1.25296	1.05773	1.06768
Trmt61a	tRNA methyltransferase 61A	1.22614	2.09608	0.792633
Qtrtd1	queuine tRNA-ribosyltransferase domain containing 1	1.17275	1.04871	0.510857
Snhg17	small nucleolar RNA host gene 17	1.17064	1.07334	0.72794
Rnf19b	ring finger protein 19B	1.16635	0.717504	0.416255
Gm3651	predicted gene 3651	1.15988	1.42863	1.3909
Zcchc10	zinc finger, CCHC domain containing 10	1.15003	0.670417	0.635596
Snhg3	small nucleolar RNA host gene (non-protein coding) 3	1.12535	0.613461	0.730955
Iffo2	intermediate filament family orphan 2	1.12425	0.856332	0.534813
Neat1	long non-coding RNA	1.1123	0.975227	1.04455
Zfp36	zinc finger protein 36	1.09863	1.56339	1.56826
Tsku	tsukushi, small leucine rich proteoglycan	1.0814	0.441385	0.482061
4833438C02Rik	RIKEN cDNA 4833438C02 gene	1.08048	2.41178	1.2169
Chka	choline kinase	1.07632	0.967935	0.712873
Nfkbia	nuclear factor of kappa light chain gene enhancer in B-cells inhibitor, alpha	1.06716	1.873	1.30354
Arid5a	AT rich interactive domain 5A	1.04872	0.735232	0.539618
Tnnt2	troponin T2	1.03781	1.774	0.438616
Ttc39b	tetratricopeptide repeat domain 39B	1.03696	0.630184	0.65207
2700038G22Rik	non-coding RNA	1.02582	1.03853	0.665076
Wdr43	WD repeat domain 43	1.02547	1.0943	0.856773
Fos	FBJ osteosarcoma oncogene	1.00397	2.08416	2.65215
Eea1	early endosome antigen 1	0.992531	0.80119	0.832115
Tnfaip3	tumor necrosis factor, alpha-induced protein 3	0.976687	1.13095	2.36624
Crcp	calcitonin gene-related peptide-receptor component protein	0.965816	0.858926	0.459695
Riok2	RIO kinase 2	0.958107	1.43091	0.704778
Dnajc27	DnaJ heat shock protein family (Hsp40) member C27	0.937235	1.46146	0.713734
Fus	RNA-binding protein Fus (Pigpen protein) homolog	0.935468	1.12391	1.06552
Gm2627	predicted gene 2627	0.926803	1.26796	0.367906
Sgms2	sphingomyelin synthase	0.924494	1.4886	0.910324
Gm7026	predicted gene 7026	0.920594	1.02737	0.771869
Gtf2f1	general transcription factor IIF, polypeptide 1	0.919437	0.750404	0.599602
Nol9	nucleolar protein 9	0.918258	1.36575	0.549098
Taf1d	TATA-box binding protein associated factor, RNA polymerase I, D	0.913343	0.853939	0.667571
Mettl13	methyltransferase like 13	0.910496	1.17818	0.987509
Senp5	SUMO/sentrin specific peptidase 5	0.909795	1.43273	0.605917
Msh3	mutS homolog 3	0.898045	0.419149	0.419715
Gtf3c4	general transcription factor IIIC, polypeptide 4	0.893208	0.602098	0.683911
Taf4b	TATA-box binding protein associated factor 4b	0.889605	1.00088	0.890066
Nr4a1	nuclear receptor subfamily 4, group A, member 1	0.887287	0.405237	0.379289
Lyar	Ly1 antibody reactive clone	0.886604	1.29189	0.69413
Ctage5	CTAGE family, member 5	0.882056	0.609292	0.5542
Gnl3	guanine nucleotide binding protein-like 3 (nucleolar)	0.881442	0.606104	0.743489
Btaf1	B-TFIID TATA-box binding protein associated factor 1	0.881436	0.773915	0.826674
Gm6712	predicted gene 6712	0.879762	1.01092	0.807365
Taf15	TATA box binding protein (TBP)-associated factor, 68 kDa	0.871646	0.684245	0.79592
Micu3	mitochondrial calcium uptake family, member 3	0.869187	1.6511	0.791323
Klhl11	kelch-like 11	0.863408	0.549532	0.958776
Dph2	DPH2 homolog	0.862374	0.920871	0.535904
Tcerg1	transcription elongation regulator 1 (CA150)	0.861972	1.50536	0.616585
Gm2881	predicted gene 2881	0.858024	1.67957	1.99325
Kpna6	karyopherin (importin) alpha 6	0.848007	0.932585	0.570338
Ipo7	importin 7	0.840519	0.510209	0.596379
Mt1	metallothionein 1	0.838641	0.967015	0.890702
Rg9mtd1	RNA (guanine-9-) methyltransferase domain containing 1	0.831565	1.24831	0.614498
Ufm1	ubiquitin-fold modifier 1	0.829944	1.37978	0.735926
Ppat	phosphoribosyl pyrophosphate amidotransferase	0.828947	0.724037	0.412974
Ndufaf4	NADH dehydrogenase (ubiquinone) 1 alpha subcomplex, assembly factor 4	0.821452	1.27945	0.671841
Ccrn4l	nocturnin	0.819068	1.73693	0.584451
Hist3h2a	histone cluster 3, H2a	0.816012	1.07474	0.6859
Ciart	circadian associated repressor of transcription	0.815107	0.574839	0.878712
Masp2	mannan-binding lectin serine protease 2	0.811374	0.474593	0.477542
Homer1	homer-1b	0.807738	1.33469	0.66854
Pfdn2	prefoldin 2	0.801929	0.91364	0.798426
Nop58	Nop58 ribonucleoprotein	0.792798	0.917115	0.40051
Pprc1	peroxisome proliferative activated receptor, gamma, coactivator-related 1	0.792688	0.451029	0.509763
Il11	interleukin 11	0.778759	2.72081	0.990007
Rrp1b	ribosomal RNA processing 1 homolog B	0.775013	1.17218	0.56175
Pfkfb3	INDUCIBLE 6-PHOSPHOFRUCTO-2-KINASE homolog	0.77113	0.9768	0.72177
Tsr1	TSR1 20S rRNA accumulation	0.752286	0.899731	0.66321
Smad7	Mad-related protein Smad7B	0.736909	0.730894	1.10061
Sprtn	SprT-like N-terminal domain	0.729876	0.608311	0.948289
Rc3h1	RING CCCH (C3H) domains 1	0.728394	0.854693	0.559153
Polr2h	polymerase (RNA) II (DNA directed) polypeptide H	0.723266	0.367852	0.379245
Ifrd1	interferon-related developmental regulator 1	0.722201	1.27153	0.710963
Snrpd3	small nuclear ribonucleoprotein D3	0.714979	0.439208	0.564585
Usp53	ubiquitin specific peptidase 53	0.712545	0.490266	0.899254
Utp15	UTP15 small subunit processome component	0.707352	0.859056	0.448476
Atg16l1	autophagy related 16-like 1	0.703018	0.694891	0.508708
Noc3l	nucleolar complex associated 3 homolog	0.692614	1.22789	0.629334
Rpl7l1	ribosomal protein L7-like 1	0.678067	1.07241	0.564935
Prpf40a	pre-mRNA processing factor 40A	0.676874	0.792495	0.640128
Atxn3	ataxin 3	0.675053	0.839251	0.715885
Rps19bp1	ribosomal protein S19 binding protein 1	0.67487	1.20282	0.466748
Nat10	N-acetyltransferase 10	0.666958	0.569123	0.604085
Samd4	sterile alpha motif domain containing 4	0.664601	0.933094	0.633785
Ttll4	tubulin tyrosine ligase-like family, member 4	0.649958	0.651284	0.612011
Tlk2	tousled-like kinase 2	0.649447	0.468192	0.398096
Orc2l	origin recognition complex, subunit 2-like	0.647508	0.929076	0.513183
Gar1	GAR1 ribonucleoprotein	0.637645	1.48653	0.641868
Nmt1	N-myristoyltransferase 1	0.637326	0.751139	0.654656
Gm3430	predicted gene 3430	0.637243	3.2865	0.656327
Champ1	chromosome alignment maintaining phosphoprotein 1	0.628103	0.627067	0.37623
Rabggtb	Rab geranylgeranyl transferase, b subunit	0.611971	0.421331	0.531227
Rlf	rearranged L-myc fusion sequence	0.610154	0.67342	0.830796
Zfp451	hypothetical Serine-rich region containing protein	0.609275	0.464918	0.639284
E2f3	E2F transcription factor 3	0.601336	0.5745	0.499514
Cad	carbamoyl-phosphate synthetase 2, aspartate transcarbamylase, and dihydroorotase	0.600336	0.638505	0.714403
Eif4e2	Eukaryotic translation initiation factor 4e	0.599698	0.612165	0.442963
Usp36	ubiquitin specific peptidase 36	0.59571	0.826634	0.786888
Ppig	peptidyl-prolyl isomerase G (cyclophilin G)	0.593722	0.874587	0.490595
Rnf25	ring finger protein 25	0.584361	1.43225	0.603452
Plcxd2	phosphatidylinositol-specific phospholipase C, X domain containing 2	0.582219	1.20651	0.887461
Ets1	E26 avian leukemia oncogene 1, 5' domain	0.58206	0.727742	0.652612
Zfp445	zinc finger protein 445	0.577796	0.476661	0.531252
Pole3	polymerase (DNA directed), epsilon 3 (p17 subunit)	0.574236	0.938546	0.584522
Gtf2h1	general transcription factor II H, polypeptide 1	0.563785	0.82373	0.574756
Utp20	UTP20 small subunit processome component	0.561893	0.774757	0.491466
Larp4	La ribonucleoprotein domain family, member 4	0.558306	0.422003	0.436792
Asxl2	additional sex combs like 2 (Drosophila)	0.532684	1.454	0.428458
Prpf4b	pre-mRNA processing factor 4B	0.529755	0.537651	0.673658
Trip11	thyroid hormone receptor interactor 11	0.528532	0.351695	0.436599
Lats1	large tumor suppressor 1	0.519501	0.514062	0.412301
Mars2	methionine-tRNA synthetase 2 (mitochondrial)	0.513749	0.550924	0.671499
Sfrs11	serine/arginine-rich splicing factor 11	0.511101	0.786263	0.590723
Ctps	cytidine 5'-triphosphate synthase	0.493743	0.698897	0.494209
Tpr	translocated promoter region, nuclear basket protein	0.491843	0.82925	0.619238
Pvt1	plasmacytoma variant translocation 1	0.475719	1.16169	0.480967
Nsun2	NOL1/NOP2/Sun domain family member 2	0.47566	1.1247	0.551709
Pkn2	protein kinase N2	0.473966	0.607389	0.52888
Cspp1	centrosome and spindle pole associated protein 1	0.466784	0.632133	0.456667
Ankrd28	ankyrin repeat domain 28	0.461649	0.537915	0.88144
Clk4	CDC like kinase 4	0.438609	0.416089	0.594086
Zfp655	zinc finger protein 655	0.435023	0.425844	0.593684
Junb	Jun-B oncogene	0.426726	1.35723	0.761033
Mpp6	membrane protein, palmitoylated 6 (MAGUK p55 subfamily member 6)	0.420192	1.16933	0.630624
Rufy3	RUN and FYVE domain containing 3	0.386085	0.654273	0.419193
Immt	inner membrane protein, mitochondrial	0.379358	0.554905	0.383238
Nars	asparaginyl-tRNA synthetase	0.356605	0.416888	0.364996
