# Supplementary material for: Lung epithelial cells have virus-specific and shared gene expression responses to infection by diverse respiratory viruses
Source: PLoS One. 2017 Jun 2;12(6):e0178408. doi: 10.1371/journal.pone.0178408 (PMC5456070; doi:10.1371/journal.pone.0178408)
Supplement: S2 Table — These genes were from the center of the Venn diagram in Fig 2B. (XLSX) [file pone.0178408.s005.xlsx]

## Sheet: SI_table_venn_all_down
		Log2 Fold Change vs. Mock at 24 h
Gene Symbol	Gene Full Name	PR8	RV1B	MHV-1
Sdpr	serum deprivation response	-4.09938	-4.36829	-1.2173
Spon2	spondin 2, extracellular matrix protein	-3.33449	-3.61225	-1.61982
Ogn	osteoglycin	-2.5458	-2.42592	-0.940292
Rab3il1	RAB3A interacting protein (rabin3)-like 1	-2.54159	-3.63221	-1.08379
A930035F09Rik	RIKEN cDNA A930035F09 gene	-2.47024	-2.46314	-2.49869
Aspn	asporin	-2.37759	-2.56561	-1.02669
Crlf1	cytokine receptor-like factor 1	-2.36273	-0.812983	-1.1504
Gulp1	GULP, engulfment adaptor PTB domain containing 1	-2.32434	-1.56106	-0.758475
Bmf	Bcl-2 modifying factor	-2.31218	-2.58224	-1.01244
Tmem119	transmembrane protein 119	-2.2235	-2.62647	-0.876016
Dlx3	distal-less homeobox 3	-2.16917	-2.26699	-1.05909
Gm614	predicted gene 614	-2.15386	-2.00719	-2.33021
Rbm46	RNA binding motif protein 46	-2.10795	-2.2195	-1.8771
Csdc2	cold shock domain containing C2	-2.04461	-2.02804	-1.07451
Mrgprf	MAS-related GPR, member F	-2.02805	-4.51258	-1.09264
Tle2	transducin-like enhancer of split 2	-1.98147	-1.54326	-0.556724
Ralgds	ral guanine nucleotide dissociation stimulator	-1.95323	-3.29525	-0.72014
Plekhg5	pleckstrin homology domain containing, family G, member 5	-1.87757	-1.17551	-0.71723
Ptn	pleiotrophin	-1.86701	-2.47639	-0.43928
Spry1	sprouty homolog 1	-1.85651	-2.36236	-0.967691
Fzd2	frizzled homolog 2	-1.8406	-2.10917	-0.603637
Galntl4	UDP-N-acetyl-alpha-D-galactosamine:polypeptide N-acetylgalactosaminyltransferase	-1.83971	-2.50724	-0.865849
Mgat3	mannoside acetylglucosaminyltransferase 3	-1.70598	-2.84336	-0.867948
Sepp1	selenoprotein P	-1.70296	-2.26957	-0.964957
Acadm	acyl-Coenzyme A dehydrogenase, medium chain	-1.68338	-1.05261	-0.442464
Coq8a	coenzyme Q8A	-1.67641	-1.19311	-0.957335
Jup	junction plakoglobin	-1.64184	-1.77955	-0.554709
Aldh3b1	aldehyde dehydrogenase 3 family, member B1	-1.62888	-1.70765	-0.623402
Foxa1	forkhead box A1	-1.61285	-3.16163	-0.847768
Gm13305	predicted gene 13305	-1.61178	-1.62403	-0.764982
Cpt2	carnitine palmitoyltransferase 2	-1.58432	-1.51925	-1.13719
Ddah2	dimethylarginine dimethylaminohydrolase 2	-1.57515	-1.66249	-0.925799
Hpcal1	hippocalcin-like 1	-1.5641	-1.88891	-0.898734
Ahdc1	AT hook, DNA binding motif, containing 1	-1.55463	-2.08355	-0.632408
C1rl	complement component 1, r subcomponent-like	-1.54104	-1.55824	-0.757097
Zfp354c	zinc finger protein 354C	-1.5236	-1.74679	-1.10432
Zfp775	zinc finger protein 775	-1.49023	-1.24521	-0.971967
Tmem231	transmembrane protein 231	-1.48557	-0.797532	-1.00636
Kifap3	kinesin-associated protein 3	-1.47813	-1.18317	-0.600241
Arhgap19	Rho GTPase activating protein 19	-1.46633	-0.757045	-0.588814
Gatsl2	GATS protein-like 2	-1.45869	-1.85635	-0.614666
Paqr8	progestin and adipoQ receptor family member VIII	-1.43275	-1.8112	-1.35814
A730054J21Rik	RIKEN cDNA A730054J21 gene	-1.39437	-1.62372	-1.20604
Zfp467	zinc finger protein 467	-1.39055	-2.45217	-0.953447
Stk36	serine/threonine kinase 36	-1.38077	-1.6529	-0.690142
Tcfeb	transcription factor EB	-1.37781	-1.22669	-0.540556
Ppm1m	protein phosphatase 1M	-1.3735	-0.926069	-0.596095
Ppp1r3d	protein phosphatase 1, regulatory subunit 3D	-1.3657	-2.51835	-0.774082
Il11ra1	interleukin 11 receptor, alpha chain 1	-1.34793	-1.92469	-0.593577
Ypel1	yippee-like 1	-1.32262	-1.50041	-1.00479
Smg6	Smg-6 homolog	-1.31837	-0.783213	-0.808153
Fbxl8	F-box and leucine-rich repeat protein 8	-1.3089	-2.21042	-1.06622
Samd10	sterile alpha motif domain containing 10	-1.29415	-3.01831	-1.07001
Nap1l3	nucleosome assembly protein 1-like 3	-1.27238	-2.07041	-0.800865
Nicn1	nicolin 1	-1.26358	-1.36748	-0.563154
Smad6	MAD homolog 6	-1.26092	-1.99198	-0.816461
Dennd2a	DENN/MADD domain containing 2A	-1.25825	-1.43137	-0.578382
Gpsm1	G-protein signalling modulator 1	-1.25779	-1.54183	-0.994736
Sarm1	sterile alpha and HEAT/Armadillo motif containing 1	-1.25482	-1.07335	-0.826334
Fign	fidgetin	-1.25163	-1.90727	-1.15285
Maged2	melanoma antigen, family D, 2	-1.22897	-1.49399	-0.745025
Arhgef10l	Rho guanine nucleotide exchange factor (GEF) 10-like	-1.22413	-2.16972	-0.564566
Sema3f	semaphorin 3F	-1.21274	-2.11972	-0.965994
Nynrin	NYN domain and retroviral integrase containing	-1.20877	-1.37203	-0.53477
Gm12052	predicted gene 12052	-1.18037	-1.10905	-1.1716
Mamstr	MEF2 activating motif and SAP domain containing transcriptional regulator	-1.17924	-1.57014	-0.986436
Purg	purine-rich element binding protein G	-1.17636	-1.51564	-0.725402
Pik3r2	phosphatidylinositol 3-kinase, regulatory subunit, polypeptide 2	-1.16983	-1.58951	-0.704355
Wasf1	WASP family 1	-1.16644	-1.59301	-0.60129
Hdhd3	haloacid dehalogenase-like hydrolase domain containing 3	-1.15431	-1.25413	-0.758949
Tnfsf12	tumor necrosis factor (ligand) superfamily, member 12	-1.1509	-1.39882	-0.832092
Fkbp14	FK506 binding protein 14	-1.1467	-1.39521	-0.45916
Tcn2	transcobalamin 2	-1.13993	-1.04065	-0.693673
Gm2393	predicted gene 2393	-1.12148	-1.25086	-1.33379
Pard6g	partitioning defective 6 homolog gamma	-1.11769	-0.934253	-0.578522
Mvd	mevalonate (diphospho) decarboxylase	-1.11552	-1.71971	-0.406903
Cxx1c	CAAX box 1 homolog C	-1.10928	-1.46476	-0.855684
Ctc1	CTS telomere maintenance complex component 1	-1.10849	-0.851704	-0.746444
Cd3d	CD3 antigen, delta	-1.10656	-1.12351	-1.02642
Mccc2	methylcrotonoyl-Coenzyme A carboxylase 2 (beta)	-1.10141	-0.651661	-0.613226
Rap2a	RAS related protein 2a	-1.09937	-1.3319	-0.932706
Cdc42ep1	CDC42 effector protein (Rho GTPase binding) 1	-1.09678	-1.21326	-0.943953
Tle6	transducin-like enhancer of split 6	-1.08974	-1.57354	-0.531939
6430548M08Rik	RIKEN cDNA 6430548M08 gene	-1.07688	-0.677582	-0.716632
Agr3	anterior gradient homolog 3	-1.06338	-1.19175	-1.00337
Col14a1	procollagen, type XIV, alpha 1	-1.0622	-1.60037	-1.0517
Btbd2	BTB (POZ) domain containing 2	-1.0376	-0.468373	-0.740175
Wdr6	WD repeat domain 6	-1.0289	-2.17278	-0.661452
Lgalsl	lectin, galactoside binding-like	-1.00456	-0.953052	-0.879562
P3h4	prolyl 3-hydroxylase family member 4 (non-enzymatic)	-1.00453	-0.750927	-0.72552
Gab1	growth factor receptor bound protein 2-associated protein 1	-1.00379	-1.3898	-0.80682
Lmtk3	lemur tyrosine kinase 3	-0.99875	-1.24642	-0.507015
Evl	Ena-vasodilator stimulated phosphoprotein	-0.99858	-0.527068	-0.348482
Pltp	phospholipid transfer protein	-0.984538	-0.939268	-0.604171
Glis2	GLIS family zinc finger 2	-0.982752	-0.881282	-0.659199
Cryab	crystallin, alpha B	-0.967962	-1.44448	-0.659989
Sox4	SRY-box containing gene 4	-0.964988	-1.17917	-0.831255
Tead3	TEA domain family member 3	-0.957779	-0.548304	-0.594567
Ppa2	pyrophosphatase (inorganic) 2	-0.949022	-0.681392	-0.492173
Numbl	numb-like	-0.945821	-0.678585	-0.650499
Ankrd46	ankyrin repeat domain 46	-0.942594	-0.721323	-0.752086
Dynlt1-ps1	dynein light chain Tctex-type 1, pseuodogene 1	-0.935048	-0.977642	-0.690109
Rgs12	Regulator of G-protein signaling 12	-0.927618	-1.00632	-0.506012
Gstt3	glutathione S-transferase, theta 3	-0.917013	-1.69525	-0.559622
Gyg	glycogenin	-0.908174	-0.806392	-0.587213
Arfgap3	ADP-ribosylation factor GTPase activating protein 3	-0.906647	-0.945736	-0.525644
Cxx1b	CAAX box 1 homolog B	-0.906073	-1.27274	-0.830568
Ypel4	yippee-like 4	-0.890724	-1.35678	-0.791993
Ccng1	cyclin G1	-0.882176	-1.53889	-0.517484
Nfkbil2	nuclear factor of kappa light polypeptide gene enhancer in B-cells inhibitor-like 2	-0.877047	-0.734166	-0.723019
Olfr291	olfactory receptor 291	-0.857428	-0.881185	-0.943494
C1qtnf6	C1q and tumor necrosis factor related protein 6	-0.847354	-1.79343	-0.408134
Dip2b	disco interacting protein 2 homolog B	-0.845656	-0.833629	-0.754523
Ap5s1	adaptor-related protein 5 complex, sigma 1 subunit	-0.818336	-1.05946	-0.666408
Itga3	integrin alpha 3	-0.813124	-1.03202	-0.739952
Wdr91	WD repeat domain 91	-0.81296	-0.986418	-0.303768
Scarf2	scavenger receptor class F	-0.807326	-1.03163	-0.649499
Hba-a2	hemoglobin alpha, adult chain 2	-0.79742	-2.37683	-1.01693
Gcc2	GRIP and coiled-coil domain containing 2	-0.795032	-0.927976	-0.694538
Adck2	aarF domain containing kinase 2	-0.795031	-1.2159	-0.695241
Galt	galactose-1-phosphate uridyl transferase	-0.793843	-1.00211	-0.64648
Phf1	PHD finger protein 1	-0.793308	-1.48538	-0.65137
Tcfap2a	transcription factor AP-2, alpha	-0.783506	-1.75319	-0.671485
Atraid	all-trans retinoic acid induced differentiation factor	-0.780074	-0.895424	-0.571999
Plpp1	phospholipid phosphatase 1	-0.778626	-1.49254	-0.618807
Ddhd1	DDHD domain containing 1	-0.768229	-0.799785	-0.543625
Aldh4a1	aldehyde dehydrogenase 4 family, member A1	-0.765307	-1.57099	-0.487591
Aplp2	amyloid beta (A4) precursor-like protein 2	-0.754736	-0.603213	-0.510462
Gnpda2	glucosamine-6-phosphate deaminase 2	-0.74862	-0.867859	-0.634839
Sult3a1	sulfotransferase family 3A, member 1	-0.745985	-0.766793	-0.797725
4931414P19Rik	RIKEN cDNA 4931414P19 gene	-0.736136	-1.18611	-0.658483
Bdh2	3-hydroxybutyrate dehydrogenase, type 2	-0.721155	-1.44742	-0.637648
Gm684	predicted gene 684	-0.713819	-1.56678	-0.808367
Tvp23a	trans-golgi network vesicle protein 23A	-0.708065	-1.23591	-0.483997
4931429L15Rik	RIKEN cDNA 4931429L15 gene	-0.70659	-0.716171	-0.989268
Tead2	TEA domain family member 2	-0.702352	-0.444965	-0.392058
Tmem19	transmembrane protein 19	-0.692637	-1.16845	-0.441157
Zbtb7c	zinc finger and BTB domain containing 7C	-0.683841	-0.791042	-0.796882
Gm5548	predicted pseudogene 5548	-0.671706	-0.945277	-0.60997
Gdf1	growth differentiation factor 1	-0.669085	-0.770523	-0.686977
Rfxank	regulatory factor X-associated ankyrin-containing protein	-0.661871	-1.24676	-0.685896
Emc10	ER membrane protein complex subunit 10	-0.661801	-0.632478	-0.607958
Tctn2	tectonic family member 2	-0.63393	-0.823747	-0.555766
Bnip3l	BCL2/adenovirus E1B interacting protein 3-like	-0.628877	-0.682679	-0.581356
Ccsap	centriole, cilia and spindle associated protein	-0.624821	-1.36701	-0.582092
Tmem50a	transmembrane protein 50A	-0.595767	-0.707924	-0.477594
Plekhg2	pleckstrin homology domain containing, family G (with RhoGef domain) member 2	-0.580739	-0.426152	-0.397471
Fam214b	family with sequence similarity 214, member B	-0.560633	-1.42203	-0.564349
Cybasc3	cytochrome b561 family, member A3	-0.55662	-1.05698	-0.378476
Ptov1	prostate tumor over expressed gene 1	-0.555281	-0.521732	-0.332204
Tbc1d10b	TBC1 domain family, member 10b	-0.553301	-0.734969	-0.461498
Rdh14	retinol dehydrogenase 14	-0.548005	-0.909884	-0.617305
Vegfb	vascular endothelial growth factor B	-0.542979	-0.724045	-0.479398
Slc9a3r1	solute carrier family 9 (sodium/hydrogen exchanger), member 3 regulator 1	-0.538382	-1.25854	-0.590342
Vrk3	vaccinia related kinase 3	-0.505292	-1.044	-0.534966
Fam53b	family with sequence similarity 53, member B	-0.487703	-1.09833	-0.600445
Rspry1	ring finger and SPRY domain containing 1	-0.45122	-0.638497	-0.366451
Tmem14c	transmembrane protein 14C	-0.436817	-0.488334	-0.355417
Fkrp	fukutin related protein	-0.405714	-0.870714	-0.422728
Shkbp1	Sh3kbp1 binding protein 1	-0.396745	-0.865737	-0.445145
Pgap2	post-GPI attachment to proteins 2	-0.376607	-0.555872	-0.389721
