# Supplementary material for: Lung epithelial cells have virus-specific and shared gene expression responses to infection by diverse respiratory viruses
Source: PLoS One. 2017 Jun 2;12(6):e0178408. doi: 10.1371/journal.pone.0178408 (PMC5456070; doi:10.1371/journal.pone.0178408)
Supplement: S3 Table — These genes were significantly different in PR8 infection compared to mock, RV, and MHV. (XLSX) [file pone.0178408.s006.xlsx]

## Sheet: SI_table_pr8_sigs
gene	log2-fold	protein.info	gene.id
BC094916	4.87009	Mus musculus activated spleen cDNA, RIKEN full-length enriched library, clone:F830014H23 product:Similar to interferon activated gene 203 (Fragment) homolog [Mus musculus], full insert sequence.	AK171847,BC094916
Nos2	4.75007	Mus musculus nitric oxide synthase 2, inducible, macrophage, mRNA (cDNA clone MGC:68162 IMAGE:4978648), complete cds.	BC062378
Cxcl9	4.57034	Mus musculus chemokine (C-X-C motif) ligand 9, mRNA (cDNA clone MGC:6179 IMAGE:3257716), complete cds.	BC003343
Batf2	4.13124	Mus musculus activated spleen cDNA, RIKEN full-length enriched library, clone:F830013F11 product:hypothetical Basic-leucine zipper (bZIP) transcription factor/Eukaryotic transcription factor, DNA-binding containing protein, full insert sequence.	AK171828,BC024521
Gm6904	4.02122	PREDICTED: Mus musculus predicted gene, EG628693 (EG628693), mRNA.	XM_893456
Ifitm6	3.91575	Mus musculus interferon induced transmembrane protein 6, mRNA (cDNA clone MGC:129398 IMAGE:40049250), complete cds.	BC104338
Gm7339	3.67607	PREDICTED: Mus musculus hypothetical LOC664788 (LOC664788), mRNA.	XM_972614
Lcn2	3.61323	Mus musculus lipocalin 2, mRNA (cDNA clone MGC:163700 IMAGE:40130346), complete cds.	BC132069
Ifi27l2a	3.52612	Mus musculus 0 day neonate thymus cDNA, RIKEN full-length enriched library, clone:A430083A20 product:unclassifiable, full insert sequence.	AK040279,BC100588
Ccl5	3.52419	Mus musculus chemokine (C-C motif) ligand 5, mRNA (cDNA clone MGC:35989 IMAGE:4925413), complete cds.	BC033508
Gm2619	3.28562	PREDICTED: Mus musculus similar to HSR (LOC100040135), mRNA.	XM_001474085
9130017N09Rik	3.25553	Mus musculus cDNA, RIKEN full-length enriched library, clone:I920183I20 product:hypothetical protein, full insert sequence.	AK147132
Gm4955	3.22408	PREDICTED: Mus musculus predicted gene, EG240921 (EG240921), mRNA.	XM_136331
Vnn3	3.16565	Mus musculus vanin 3, mRNA (cDNA clone MGC:124285 IMAGE:40047284), complete cds.	BC111521
LOC625360	3.15124	Mus musculus similar to 2-cell-stage, variable group, member 3 (LOC625360), mRNA.	NM_001037925
Gm5431	3.14882	Mus musculus adult male jejunal and colic lymph node cDNA, RIKEN full-length enriched library, clone:G630046L24 product:weakly similar to T cell-specific protein (T-cell specific GTPase) [Mus musculus], full insert sequence.	AK165745
Ly6c1	3.09303	Mus musculus 6 days neonate spleen cDNA, RIKEN full-length enriched library, clone:F420006I21 product:lymphocyte antigen 6 complex, locus C, full insert sequence.	AK143577
Ly6c2	3.06544	Mus musculus lymphocyte antigen 6 complex, locus C2 (Ly6c2), mRNA.	NM_001099217
Hap1	3.0547	Mus musculus huntingtin-associated protein 1, mRNA (cDNA clone MGC:31449 IMAGE:4481735), complete cds.	BC034089
Gm2785	3.01446	PREDICTED: Mus musculus similar to interferon-activatable protein (LOC100040462), mRNA.	XM_001474715
0610037M15Rik	3.00376	Mus musculus adult male kidney cDNA, RIKEN full-length enriched library, clone:0610037M15 product:unclassifiable, full insert sequence.	AK002779,BC025170
Fes	2.91384	Mus musculus feline sarcoma oncogene, mRNA (cDNA clone MGC:150316 IMAGE:40111855), complete cds.	BC129919
Ifna2	2.86334	Synthetic construct Mus musculus clone IMAGE:100014776, MGC:175523 interferon alpha 2 (Ifna2) mRNA, encodes complete protein.	BC141454
Gm5423	2.81234	PREDICTED: Mus musculus predicted gene, EG432460 (EG432460), mRNA.	XM_483898
Lmo2	2.79018	Mus musculus 10, 11 days embryo whole body cDNA, RIKEN full-length enriched library, clone:2810478G04 product:LIM only 2, full insert sequence.	AK013416
Tmem229b	2.76198	Mus musculus 0 day neonate eyeball cDNA, RIKEN full-length enriched library, clone:E130115H09 product:hypothetical protein, [ GNF expression: Weakly similar to FOR4 MOUSE FORMIN 4 ], full insert sequence.	AK053623,AK151405,AK169759,BC057677
Ifit2	2.70518	Mus musculus interferon-induced protein with tetratricopeptide repeats 2, mRNA (cDNA clone MGC:59353 IMAGE:6513417), complete cds.	BC050835
Fbxo39	2.69804	Mus musculus novel protein containing an F-box domain (Fbxo39), mRNA.	NM_001099688
Psmb10	2.69394	Mus musculus proteasome (prosome, macropain) subunit, beta type 10, mRNA (cDNA clone MGC:5837 IMAGE:3583052), complete cds.	BC004730
Sfpi1	2.66765	Mus musculus SFFV proviral integration 1, mRNA (cDNA clone MGC:6158 IMAGE:3600260), complete cds.	BC003815
Pspn	2.55732	Mus musculus persephin, mRNA (cDNA clone MGC:161270 IMAGE:40141900), complete cds.	BC130229
Srms	2.52866	Mus musculus src-related kinase lacking C-terminal regulatory tyrosine and N-terminal myristylation sites, mRNA (cDNA clone MGC:155870 IMAGE:40129556), complete cds.	BC120633
Spsb2	2.51219	Mus musculus B16 F10Y cells cDNA, RIKEN full-length enriched library, clone:G370041P19 product:gene rich cluster, C9 gene, full insert sequence.	AK148177,BC002005,BC010305
S100a5	2.49668	Mus musculus S100 calcium binding protein A5, mRNA (cDNA clone MGC:151485 IMAGE:40126427), complete cds.	BC117108
Casp4	2.4705	Mus musculus adult male colon cDNA, RIKEN full-length enriched library, clone:9030008I06 product:caspase 11, full insert sequence.	AK078836,AK138730,BC061255
Gm5782	2.43359	PREDICTED: Mus musculus predicted gene, EG544767 (EG544767), mRNA.	XM_622131
Parp12	2.42001	Mus musculus poly (ADP-ribose) polymerase family, member 12, mRNA (cDNA clone MGC:155970 IMAGE:40129656), complete cds.	BC120733
Btc	2.41369	Mus musculus betacellulin, epidermal growth factor family member, mRNA (cDNA clone MGC:155468 IMAGE:8733901), complete cds.	BC119152
Cyp26a1	2.37891	Mus musculus cytochrome P450, family 26, subfamily a, polypeptide 1, mRNA (cDNA clone MGC:13860 IMAGE:4210893), complete cds.	BC012673
Ifitm5	2.29376	Mus musculus interferon induced transmembrane protein 5, mRNA (cDNA clone MGC:118415 IMAGE:30287396), complete cds.	BC103790
Spink2	2.27921	Mus musculus serine peptidase inhibitor, Kazal type 2, mRNA (cDNA clone IMAGE:6742787), containing frame-shift errors.	BC048619
Slfn1	2.26549	Mus musculus schlafen 1, mRNA (cDNA clone MGC:60574 IMAGE:30073520), complete cds.	BC052869
Serpinb9c	2.26513	Mus musculus serine (or cysteine) peptidase inhibitor, clade B, member 9c, mRNA (cDNA clone MGC:60409 IMAGE:30018215), complete cds.	BC051664
Tap2	2.17706	Mus musculus transporter 2, ATP-binding cassette, sub-family B (MDR/TAP), mRNA (cDNA clone MGC:11732 IMAGE:3968225), complete cds.	BC005578
Serpinb9	2.16077	Mus musculus serine (or cysteine) peptidase inhibitor, clade B, member 9, mRNA (cDNA clone MGC:36172 IMAGE:4925100), complete cds.	BC029900
Cd97	2.12872	Mus musculus adult male lung cDNA, RIKEN full-length enriched library, clone:1200003K19 product:CD97 antigen, full insert sequence.	AK004577,BC006676,CT010326
Wdr38	2.10045	Mus musculus adult male testis cDNA, RIKEN full-length enriched library, clone:1700123D08 product:hypothetical G-protein beta WD-40 repeats containing protein, full insert sequence.	AK007246
Znfx1	2.0701	Mus musculus 0 day neonate lung cDNA, RIKEN full-length enriched library, clone:E030001B06 product:hypothetical protein, full insert sequence.	AK142923,AK149249
Tmem140	2.04301	Mus musculus 13 days embryo lung cDNA, RIKEN full-length enriched library, clone:D430045D06 product:unclassifiable, full insert sequence.	AK085154,BC020080,BC023802
Hdc	2.03723	Mus musculus histidine decarboxylase, mRNA (cDNA clone MGC:60408 IMAGE:30044098), complete cds.	BC052833
Gm2397	2.0287	PREDICTED: Mus musculus similar to SP140 nuclear body protein family member (LOC100039742), mRNA.	XM_001473420
Sox12	2.0204	Mus musculus SRY-box containing gene 12, mRNA (cDNA clone MGC:90023 IMAGE:6833848), complete cds.	BC067019
Car13	2.01706	Mus musculus carbonic anhydrase 13, mRNA (cDNA clone MGC:73575 IMAGE:949505), complete cds.	BC064050
4930438A08Rik	2.01227	PREDICTED: Mus musculus RIKEN cDNA 4930438A08 gene (4930438A08Rik), mRNA.	XM_001477470
Tlr2	2.00887	Mus musculus toll-like receptor 2, mRNA (cDNA clone MGC:11394 IMAGE:3966249), complete cds.	BC014693
Olfr99	2.00339	Mus musculus olfactory receptor 99, mRNA (cDNA clone MGC:123489 IMAGE:40040271), complete cds.	BC106777
Fam83e	2.00021	Mus musculus RIKEN cDNA 4930403C10 gene, mRNA (cDNA clone IMAGE:4208758), partial cds.	BC042793
H2-T24	1.96631	Synthetic construct Mus musculus clone IMAGE:100062181, MGC:190400 histocompatibility 2, T region locus 24 (H2-T24) mRNA, encodes complete protein.	BC156693
Nr4a3	1.94743	Mus musculus orphan nuclear receptor TECdeltaC short isoform (Tec) mRNA, complete cds.	AF191212,BC038520,BC068150,BC148436
Apol6	1.94102	Mus musculus adult male tongue cDNA, RIKEN full-length enriched library, clone:2310076O14 product:hypothetical Bacterial regulatory protein, LysR family containing protein, full insert sequence.	AK010208,AK144563,BC113126
Piwil4	1.93705	Mus musculus piwiL4 mRNA for PiwiL4, complete cds.	AB258534,AK033746,AK143022,BC148393
Cpt1b	1.91033	Mus musculus 16 days embryo heart cDNA, RIKEN full-length enriched library, clone:I920064J20 product:carnitine palmitoyltransferase 1b, muscle, full insert sequence.	AK146851
Serpinb9g	1.89391	Mus musculus serine (or cysteine) peptidase inhibitor, clade B, member 9g, mRNA (cDNA clone MGC:76557 IMAGE:30018322), complete cds.	BC064758,BC064759
Il12b	1.89215	Mus musculus strain SJL/J interleukin 12b p40 subunit (Ll12b) mRNA, complete cds.	AF128215,BC103608
H2-Q2	1.86581	Mus musculus gs14-2 mRNA for MHC classIb like protein GS14-2, complete cds.	AB359227
Ly6i	1.86225	Mus musculus lymphocyte antigen 6 complex, locus I, mRNA (cDNA clone MGC:159053 IMAGE:40129865), complete cds.	BC125350
Mfsd2a	1.86028	Mus musculus major facilitator superfamily domain containing 2, mRNA (cDNA clone MGC:61288 IMAGE:5717701), complete cds.	BC046793
Rep15	1.85277	Mus musculus RIKEN cDNA 2210417D09 gene, mRNA (cDNA clone MGC:35727 IMAGE:4988964), complete cds.	BC024344
Gm6545	1.81989	PREDICTED: Mus musculus predicted gene, EG625046 (EG625046), mRNA.	XM_889589
4930443O20Rik	1.8102	Mus musculus adult male testis cDNA, RIKEN full-length enriched library, clone:4930443O20 product:unclassifiable, full insert sequence.	AK015373
Serpinb1a	1.80281	Mus musculus serine (or cysteine) peptidase inhibitor, clade B, member 1a, mRNA (cDNA clone MGC:18821 IMAGE:4207111), complete cds.	BC011140,BC104333
A530032D15Rik	1.79401	Mus musculus RIKEN cDNA A530032D15Rik gene, mRNA (cDNA clone IMAGE:4978098), complete cds.	BC094285
Gm15753	1.78804	PREDICTED: Mus musculus hypothetical LOC624083 (LOC624083), mRNA.	XM_001476612
Lcat	1.78074	Mus musculus lecithin cholesterol acyltransferase, mRNA (cDNA clone MGC:25630 IMAGE:4212194), complete cds.	BC028861
Pla1a	1.7743	Mus musculus phospholipase A1 member A, mRNA (cDNA clone MGC:6511 IMAGE:2649848), complete cds.	BC003470,BC030670
9530082P21Rik	1.7739	Mus musculus adult female vagina cDNA, RIKEN full-length enriched library, clone:9930118B15 product:kringle containing transmembrane protein 2, full insert sequence.	AK037113,AK079285,AK087218,XM_895607
Ccl8	1.76443	Mus musculus chemokine (C-C motif) ligand 8, mRNA (cDNA clone MGC:151478 IMAGE:40126420), complete cds.	BC117101
H2-K1	1.75868	Mus musculus 17 days embryo kidney cDNA, RIKEN full-length enriched library, clone:I920029B04 product:histocompatibility 2, K region, full insert sequence.	AK168517,BC011306,BC080756
Hamp	1.75775	Mus musculus hepcidin antimicrobial peptide, mRNA (cDNA clone MGC:35592 IMAGE:5097807), complete cds.	BC021587
Nfe2l3	1.75594	Mus musculus 6 days neonate head cDNA, RIKEN full-length enriched library, clone:5430406J03 product:nuclear factor, erythroid derived 2, like 3, full insert sequence.	AK017278,BC005416
4833419F23Rik	1.72085	Mus musculus 0 day neonate head cDNA, RIKEN full-length enriched library, clone:4833419F23 product:unclassifiable, full insert sequence.	AK014726
Slfn5	1.71433	Mus musculus activated spleen cDNA, RIKEN full-length enriched library, clone:F830017B13 product:schlafen 5, full insert sequence.	AK171886,AY261805,BC117909
Car6	1.65845	Mus musculus 0 day neonate head cDNA, RIKEN full-length enriched library, clone:4833416H22 product:carbonic anhydrase 6, full insert sequence.	AK161216,BC055437
Gm2484	1.6552	PREDICTED: Mus musculus hypothetical protein LOC100039900 (LOC100039900), mRNA.	XM_001473864
Eri1	1.64712	Mus musculus three prime histone mRNA exonuclease 1, mRNA (cDNA clone MGC:51356 IMAGE:5354985), complete cds.	BC046412
Fas	1.63371	Mus musculus 0 day neonate lung cDNA, RIKEN full-length enriched library, clone:E030012O08 product:tumor necrosis factor receptor superfamily, member 6, full insert sequence.	AK086933,BC061160
Rnf151	1.62816	Mus musculus ring finger protein 151, mRNA (cDNA clone MGC:58153 IMAGE:6774166), complete cds.	BC049562
Clcn1	1.61684	alt 'Clc-1#Clc1#MGC124486#SMCC1#adr#mto#myotonia#nmf355'	AY046404,BC114336
Enpp4	1.6158	Mus musculus activated spleen cDNA, RIKEN full-length enriched library, clone:F830227L19 product:ectonucleotide pyrophosphatase/phosphodiesterase 4, full insert sequence.	AK157622,BC027749
Tnfsf10	1.61076	Mus musculus mammary gland RCB-0526 Jyg-MC(A) cDNA, RIKEN full-length enriched library, clone:G830007J21 product:tumor necrosis factor (ligand) superfamily, member 10, full insert sequence.	AK144931
Bst1	1.61074	Mus musculus 7 days embryo whole body cDNA, RIKEN full-length enriched library, clone:C430019G14 product:bone marrow stromal cell antigen 1, full insert sequence.	AK164028,BC148547
A930002H24Rik	1.60693	PREDICTED: Mus musculus RIKEN cDNA A930002H24 gene (A930002H24Rik), mRNA.	XM_484656
Stom	1.60546	Mus musculus stomatin, mRNA (cDNA clone MGC:6019 IMAGE:3593052), complete cds.	BC003789
Plekha4	1.59899	Mus musculus 2 days neonate thymus thymic cells cDNA, RIKEN full-length enriched library, clone:E430034B20 product:weakly similar to PHOSPHOINOSITOL 3-PHOSPHATE BINDING PROTEIN-1 [Homo sapiens], full insert sequence.	AK088969,BC021387,BC024961,BC030731
Gm5886	1.59324	Mus musculus smarp mRNA for submandibular androgen-repressed protein, complete cds.	AB256662,XM_622400
Gm7897	1.52594	PREDICTED: Mus musculus predicted gene, EG666028 (EG666028), mRNA.	XM_988496
C7	1.51279	PREDICTED: Mus musculus complement component 7 (C7), mRNA.	XM_356827
Psmd9	1.49712	Mus musculus proteasome (prosome, macropain) 26S subunit, non-ATPase, 9, mRNA (cDNA clone MGC:62172 IMAGE:6403128), complete cds.	BC051930,BC060245
Psme2	1.49689	Mus musculus proteasome (prosome, macropain) 28 subunit, beta, mRNA (cDNA clone MGC:11612 IMAGE:3154255), complete cds.	BC005680
1700027L20Rik	1.49134	Mus musculus adult male testis cDNA, RIKEN full-length enriched library, clone:1700027L20 product:inferred: RIKEN cDNA 1700027L20 gene / putative [Mus musculus], full insert sequence.	AK006434,XM_487606
Psme1	1.4789	Mus musculus proteasome (prosome, macropain) 28 subunit, alpha, mRNA (cDNA clone MGC:113815 IMAGE:5689048), complete cds.	BC088981
Nfkbie	1.47479	Mus musculus nuclear factor of kappa light polypeptide gene enhancer in B-cells inhibitor, epsilon, mRNA (cDNA clone MGC:31667 IMAGE:4909950), complete cds.	BC030923
Myd88	1.47321	Mus musculus myeloid differentiation primary response gene 88, mRNA (cDNA clone MGC:5902 IMAGE:3482246), complete cds.	BC005591
Slc10a1	1.47121	Mus musculus solute carrier family 10 (sodium/bile acid cotransporter family), member 1, mRNA (cDNA clone MGC:13910 IMAGE:4162098), complete cds.	BC021154,BC094023
1700027D21Rik	1.46589	Mus musculus adult male testis cDNA, RIKEN full-length enriched library, clone:1700022B01 product:hypothetical protein, full insert sequence.	AK006232
Il13ra2	1.46159	Mus musculus activated spleen cDNA, RIKEN full-length enriched library, clone:F830008L10 product:interleukin 13 receptor, alpha 2, full insert sequence.	AK089687,BC003723
Nampt	1.44119	Mus musculus pre-B-cell colony-enhancing factor 1, mRNA (cDNA clone MGC:8170 IMAGE:3590087), complete cds.	BC004059,BC018358
Abi3bp	1.43678	Mus musculus 10 days neonate cortex cDNA, RIKEN full-length enriched library, clone:A830045B01 product:Hypothetical fibronectin type III domain containing protein, full insert sequence.	AK043879,AK051214,AK086582
Pml	1.43556	Mus musculus 13 days embryo heart cDNA, RIKEN full-length enriched library, clone:D330024F15 product:promyelocytic leukemia, full insert sequence.	AK052305,AK137538
H2-T23	1.42892	Mus musculus histocompatibility 2, T region locus 23, mRNA (cDNA clone MGC:11529 IMAGE:3709267), complete cds.	BC005648,BC099472
Ccdc77	1.42383	Mus musculus ES cells cDNA, RIKEN full-length enriched library, clone:2400002C23 product:hypothetical protein, full insert sequence.	AK010251,BC018387
Soat1	1.4141	Mus musculus 2 days pregnant adult female oviduct cDNA, RIKEN full-length enriched library, clone:E230023O14 product:sterol O-acyltransferase 1, full insert sequence.	AK054149,BC083092
Ifna11	1.40472	Mus musculus interferon alpha 11, mRNA (cDNA clone MGC:151247 IMAGE:40126189), complete cds.	BC116870
Cdh5	1.38814	Mus musculus cadherin 5, mRNA (cDNA clone MGC:65582 IMAGE:6831962), complete cds.	BC054790
Trem3	1.38425	Mus musculus triggering receptor expressed on myeloid cells 3, mRNA (cDNA clone MGC:149943 IMAGE:40049608), complete cds.	BC127035
Ripk2	1.37283	Mus musculus receptor (TNFRSF)-interacting serine-threonine kinase 2, mRNA (cDNA clone MGC:78084 IMAGE:5316066), complete cds.	BC069878
Nfatc2ip	1.36402	Mus musculus nuclear factor of activated T-cells, cytoplasmic, calcineurin-dependent 2 interacting protein, mRNA (cDNA clone MGC:130564 IMAGE:40054445), complete cds.	BC113761
Soat2	1.36258	Mus musculus sterol O-acyltransferase 2, mRNA (cDNA clone MGC:36039 IMAGE:5099063), complete cds.	BC025931
Gpr1	1.36218	Mus musculus G protein-coupled receptor 1, mRNA (cDNA clone MGC:41704 IMAGE:1363204), complete cds.	BC032934
Cox8b	1.34995	Mus musculus cytochrome c oxidase, subunit VIIIb, mRNA (cDNA clone MGC:41187 IMAGE:1515187), complete cds.	BC027531,BC086930
Serpinb6b	1.32747	Mus musculus activated spleen cDNA, RIKEN full-length enriched library, clone:F830008E05 product:serine (or cysteine) proteinase inhibitor, clade B, member 6b, full insert sequence.	AK171741,BC061050
Rnasel	1.32113	Mus musculus 2 days pregnant adult female oviduct cDNA, RIKEN full-length enriched library, clone:E230029I04 product:ribonuclease L (2', 5'-oligoisoadenylate synthetase-dependent), full insert sequence.	AK054205,AK140815,AK172300,BC003873
Atp6v1g2	1.31459	Mus musculus ATPase, H+ transporting, lysosomal V1 subunit G2, mRNA (cDNA clone MGC:28983 IMAGE:4505711), complete cds.	BC020190,BC025190,BC062380
Ttc39c	1.2635	Mus musculus 4 days neonate male adipose cDNA, RIKEN full-length enriched library, clone:B430203J24 product:hypothetical Microbodies C-terminal targeting signal containing protein, full insert sequence.	AK080904,BC020021
Gla	1.25986	Mus musculus galactosidase, alpha, mRNA (cDNA clone MGC:12086 IMAGE:3708950), complete cds.	BC009021
Slc26a10	1.25778	Mus musculus expressed sequence C78409, mRNA (cDNA clone MGC:107595 IMAGE:6757541), complete cds.	BC089587,XM_001479384,XM_001480853
B2m	1.25142	Mus musculus beta-2 microglobulin, mRNA (cDNA clone MGC:99944 IMAGE:6846389), complete cds.	BC085164
2310001H17Rik	1.24782	Mus musculus adult male tongue cDNA, RIKEN full-length enriched library, clone:2310001H17 product:unclassifiable, full insert sequence.	AK009064,AK030376,AK036632
Dynlt1f	1.2415	PREDICTED: Mus musculus similar to tctex-1 protein, transcript variant 1 (LOC100040531), mRNA.	XM_001475451
Mov10	1.23487	Mus musculus 16 days embryo head cDNA, RIKEN full-length enriched library, clone:C130069F18 product:Moloney leukemia virus 10, full insert sequence.	AK048523,AK150204,AK169206,BC053743
Gypc	1.21646	Mus musculus glycophorin C, mRNA (cDNA clone MGC:37138 IMAGE:4952917), complete cds.	BC027408
2810002D19Rik	1.20306	Mus musculus 12 days embryo spinal cord cDNA, RIKEN full-length enriched library, clone:C530038D14 product:unclassifiable, full insert sequence.	AK141492
Gsdmd	1.19206	Mus musculus gasdermin D, mRNA (cDNA clone MGC:36840 IMAGE:4194837), complete cds.	BC029813
Rbm43	1.17417	Mus musculus RNA binding motif protein 43, mRNA (cDNA clone MGC:7151 IMAGE:3256678), complete cds.	BC003333
Tnfrsf14	1.16649	Mus musculus herpes virus entry mediator (Hvem) mRNA, complete cds.	AF515707,BC104054
Apol7a	1.16504	Mus musculus 16 days neonate heart cDNA, RIKEN full-length enriched library, clone:D830033E19 product:weakly similar to APOLIPOPROTEIN L3 (APOLIPOPROTEIN L-III) (APOL-III) (TNF-INDUCIBLE PROTEIN CG12-1) (CG12_1) [Homo sapiens], full insert sequence.	AK085956
Pycrl	1.16108	Mus musculus 11 days embryo whole body cDNA, RIKEN full-length enriched library, clone:2700099K02 product:hypothetical NAD(P)-binding Rossmann-fold domains structure containing protein, full insert sequence.	AK019237,BC026536
6230427J02Rik	1.15182	Mus musculus RIKEN cDNA 6230427J02 gene, mRNA (cDNA clone MGC:144382 IMAGE:40101503), complete cds.	BC115538
9330020H09Rik	1.15148	Mus musculus 4 days neonate thymus cDNA, RIKEN full-length enriched library, clone:B630007K22 product:hypothetical protein, full insert sequence.	AK140384
Erf	1.14595	Mus musculus Ets2 repressor factor, mRNA (cDNA clone MGC:70028 IMAGE:30148108), complete cds.	BC063092
Gm9847	1.14196	PREDICTED: Mus musculus similar to suppressor of cytokine signalling-2 (LOC100043256), mRNA.	XM_001480352
Tor1aip2	1.13628	Mus musculus 16 days neonate thymus cDNA, RIKEN full-length enriched library, clone:A130072J07 product:weakly similar to CDNA FLJ13142 FIS, CLONE NT2RP3003212, MODERATELY SIMILAR TO RATTUS NORVEGICUS LAMINA ASSOCIATED POLYPEPTIDE 1C (LAP1C) MRNA [Homo sapiens], full insert sequence.	AK038024,AK080959,AK150117,AK182358,BC066790
Gm13276	1.13588	Mus musculus predicted gene, OTTMUSG00000011269 (OTTMUSG00000011269), mRNA.	NM_001085532,XM_620070
Pnp1	1.13049	Mus musculus purine-nucleoside phosphorylase, mRNA (cDNA clone MGC:6018 IMAGE:3600212), complete cds.	BC003788
Stard5	1.1289	Mus musculus StAR-related lipid transfer (START) domain containing 5, mRNA (cDNA clone MGC:65197 IMAGE:6308417), complete cds.	BC058226
Lgals4	1.12021	Mus musculus lectin, galactose binding, soluble 4, mRNA (cDNA clone MGC:19098 IMAGE:4205669), complete cds.	BC011236,BC021632,BC030297
C4b	1.11889	Mus musculus complement component 4B (Childo blood group), mRNA (cDNA clone IMAGE:3500524), with apparent retained intron.	BC018277,BC039141,BC067409
Hhipl1	1.10496	Mus musculus RIKEN cDNA 1600002O04 gene, mRNA (cDNA clone MGC:132850 IMAGE:40060051), complete cds.	BC113773
Nlgn2	1.08997	Mus musculus adult male diencephalon cDNA, RIKEN full-length enriched library, clone:9330164I18 product:neuroligin 2, full insert sequence.	AK136883,BC156101
Gchfr	1.0887	Mus musculus GTP cyclohydrolase I feedback regulator, mRNA (cDNA clone MGC:106883 IMAGE:1511037), complete cds.	BC096406,BC132450
Hoxb7	1.08038	Synthetic construct Mus musculus clone IMAGE:100014334, MGC:173336 homeo box B7 (Hoxb7) mRNA, encodes complete protein.	BC140344
Tapbp	1.07861	Mus musculus TAP binding protein, mRNA (cDNA clone MGC:13789 IMAGE:4223922), complete cds.	BC015074
Sectm1a	1.05975	Mus musculus 16 days embryo head cDNA, RIKEN full-length enriched library, clone:C130095M02 product:unclassifiable, full insert sequence.	AK082020,AK170159,BC010462
Enpp2	1.05719	Mus musculus adult male hypothalamus cDNA, RIKEN full-length enriched library, clone:A230077H09 product:ectonucleotide pyrophosphatase/phosphodiesterase 2, full insert sequence.	AK038940,AK088491,AK177529
Dbr1	1.03675	Mus musculus debranching enzyme homolog 1 (S. cerevisiae), mRNA (cDNA clone MGC:6384 IMAGE:3501390), complete cds.	BC006661,BC156228
Rnf135	1.02186	Mus musculus ring finger protein 135, mRNA (cDNA clone MGC:106326 IMAGE:30744704), complete cds.	BC096385,BC132307
1600027N09Rik	0.996713	Mus musculus adult male hypothalamus cDNA, RIKEN full-length enriched library, clone:A230009I19 product:hypothetical protein, full insert sequence.	AK038431,BC110993,BC116732
Arsj	0.995896	Mus musculus arylsulfatase J, mRNA (cDNA clone MGC:143729 IMAGE:40092671), complete cds.	BC117813
Nrp2	0.977299	Mus musculus 12 days embryo eyeball cDNA, RIKEN full-length enriched library, clone:D230012O11 product:neuropilin 2, full insert sequence.	AK051873,AK141234,BC156093
C630043F03Rik	0.975807	Mus musculus adult male hypothalamus cDNA, RIKEN full-length enriched library, clone:A230098M10 product:unclassifiable, full insert sequence.	AK039121
Gt(ROSA)26Sor	0.967224	Mus musculus 4 days neonate thymus cDNA, RIKEN full-length enriched library, clone:B630013J18 product:gene trap ROSA 26, Philippe Soriano, full insert sequence.	AK021028,U83174,U83175
AI428936	0.947085	Mus musculus expressed sequence AI428936, mRNA (cDNA clone MGC:7023 IMAGE:3155758), complete cds.	BC004761,BC023803,BC056649
Zfp599	0.941805	Mus musculus cDNA sequence BC050092, mRNA (cDNA clone MGC:60727 IMAGE:30019042), complete cds.	BC050092
Utp23	0.922467	Mus musculus RIKEN cDNA D530033C11 gene, mRNA (cDNA clone MGC:66745 IMAGE:5717427), complete cds.	BC056961
Ppef1	0.882249	Mus musculus 12 days embryo spinal ganglion cDNA, RIKEN full-length enriched library, clone:D130069D01 product:similar to Serine/threonine protein phosphatase with EF-hands-1 (EC 3.1.3.16) (PPEF-1) (Protein phosphatase with EF calcium-binding domain) (PPEF) (DRES10) (Fragment) [Mus musculus], full insert sequence.	AK141939,BC148447
D17H6S56E-5	0.878945	Mus musculus 13 days embryo liver cDNA, RIKEN full-length enriched library, clone:2510003D08 product:G7e protein, full insert sequence.	AK075966,AK088284,AK088743,BC027314
Tjp3	0.870609	Mus musculus 14 days pregnant adult female amnion cDNA, RIKEN full-length enriched library, clone:I530024A16 product:tight junction protein 3, full insert sequence.	AK167587,BC012518
Tmem45a	0.868607	Mus musculus transmembrane protein 45a, mRNA (cDNA clone MGC:74403 IMAGE:30246737), complete cds.	BC064715
Tcirg1	0.864691	Mus musculus vacuolar proton-translocating ATPase 100 kDa subunit isoform a3 mRNA, partial cds.	AF218254,AK155140
Gpatch3	0.856828	Mus musculus G patch domain containing 3, mRNA (cDNA clone MGC:106307 IMAGE:3665952), complete cds.	BC096468,BC121828
Vamp1	0.849016	Mus musculus vesicle-associated membrane protein 1, mRNA (cDNA clone MGC:54750 IMAGE:4500872), complete cds.	BC049902
Whamm	0.842548	Mus musculus 4 days neonate male adipose cDNA, RIKEN full-length enriched library, clone:B430001H05 product:Similar to junction-mediating and regulatory protein homolog [Mus musculus], full insert sequence.	AK140311,BC042749,BC050804
Gm10517	0.842476	PREDICTED: Mus musculus predicted gene, ENSMUSG00000073482 (ENSMUSG00000073482), mRNA.	XM_001475966
Vcpip1	0.817166	Mus musculus adult male medulla oblongata cDNA, RIKEN full-length enriched library, clone:6330407B02 product:hypothetical protein, full insert sequence.	AK031819,BC059209
Sfrs6	0.808048	Mus musculus splicing factor, arginine/serine-rich 6, mRNA (cDNA clone MGC:6276 IMAGE:2648111), complete cds.	BC012039
Akt3	0.795477	Mus musculus thymoma viral proto-oncogene 3, mRNA (cDNA clone MGC:76721 IMAGE:30089997), complete cds.	BC066861
Ppp1r10	0.789581	Mus musculus 0 day neonate lung cDNA, RIKEN full-length enriched library, clone:E030027E13 product:FB19 PROTEIN homolog [Homo sapiens], full insert sequence.	AK053183,BC052059
3110054G05Rik	0.788299	PREDICTED: Mus musculus RIKEN cDNA 3110054G05 gene (3110054G05Rik), mRNA.	XM_001472971
Lins2	0.780116	Mus musculus 10 days neonate cortex cDNA, RIKEN full-length enriched library, clone:A830093E13 product:hypothetical protein, full insert sequence.	AK044132,AK171170,BC058648,BC059228
Nudt13	0.751662	Mus musculus 13 days embryo head cDNA, RIKEN full-length enriched library, clone:3110052E14 product:hypothetical NUDIX hydrolase containing protein, full insert sequence.	AK014204,AK038639,AK161922,BC021366,BC049948
Fgfbp3	0.737401	Mus musculus fibroblast growth factor binding protein 3, mRNA (cDNA clone MGC:67563 IMAGE:6403098), complete cds.	BC055778
Scarb2	0.73674	Mus musculus scavenger receptor class B, member 2, mRNA (cDNA clone MGC:11451 IMAGE:3962669), complete cds.	BC029073
Nat5	0.729591	Mus musculus N-acetyltransferase 5 (ARD1 homolog, S. cerevisiae), mRNA (cDNA clone MGC:6501 IMAGE:2648626), complete cds.	BC009157,BC096451
Plagl2	0.729156	Mus musculus activated spleen cDNA, RIKEN full-length enriched library, clone:F830010G05 product:pleiomorphic adenoma gene-like 2, full insert sequence.	AK156169,BC078453
March5	0.728887	NA
Hspb8	0.724448	Mus musculus heat shock protein 8, mRNA (cDNA clone MGC:18669 IMAGE:4195285), complete cds.	BC011219
Camk1	0.698757	Mus musculus NOD-derived CD11c +ve dendritic cells cDNA, RIKEN full-length enriched library, clone:F630026A20 product:calcium/calmodulin-dependent protein kinase I, full insert sequence.	AK170188,BC014825
Opn3	0.696779	Synthetic construct Mus musculus clone IMAGE:100062327, MGC:190843 opsin (encephalopsin) (Opn3) mRNA, encodes complete protein.	BC156120,BC156916
Sycp3	0.687448	Mus musculus synaptonemal complex protein 3, mRNA (cDNA clone IMAGE:6774302), with apparent retained intron.	BC089540,BC099552,BC132079
Dyrk3	0.687211	Mus musculus dual-specificity tyrosine-(Y)-phosphorylation regulated kinase 3, mRNA (cDNA clone MGC:6699 IMAGE:3584001), complete cds.	BC006704
Pou2f2	0.680442	alt 'MGC124154#MGC124155#MGC124156#Oct-2#Oct2a#Oct2b#Otf-2#Otf2'	AY746974,BC105647,BC105920,X57939,X57940
Cd47	0.669909	Mus musculus adult male cecum cDNA, RIKEN full-length enriched library, clone:9130415E20 product:hypothetical protein, full insert sequence.	AK018679,AK151922,BC012667
Ifnar2	0.65908	Mus musculus interferon (alpha and beta) receptor 2, mRNA (cDNA clone MGC:78178 IMAGE:4187603), complete cds.	BC071225,NM_001110498,Y09813,Y09864
Npc2	0.638863	Mus musculus Niemann Pick type C2, mRNA (cDNA clone MGC:6291 IMAGE:2649564), complete cds.	BC003471,BC007190
Hspa4l	0.633259	Mus musculus mRNA for APG-1B, complete cds.	AB001926,AK032066,BC012712,BC057002
Znrf1	0.59164	Mus musculus 16 days embryo lung cDNA, RIKEN full-length enriched library, clone:8430426C06 product:hypothetical RING finger containing protein, full insert sequence.	AK078819,BC006765,BC086770
2300009A05Rik	0.588892	Mus musculus adult male tongue cDNA, RIKEN full-length enriched library, clone:2300009A05 product:hypothetical Alanine-rich region/Type I antifreeze protein containing protein, full insert sequence.	AK009046,BC116242,XM_204313,XM_898537
B4galt3	0.569339	Mus musculus NOD-derived CD11c +ve dendritic cells cDNA, RIKEN full-length enriched library, clone:F630230L23 product:UDP-Gal:betaGlcNAc beta 1,4-galactosyltransferase, polypeptide 3, full insert sequence.	AK155471,BC004095,BC013619
Kat2a	0.560783	Mus musculus mammary gland RCB-0527 Jyg-MC(B) cDNA, RIKEN full-length enriched library, clone:G930019L12 product:GCN5 general control of amino acid synthesis-like 2 (yeast), full insert sequence.	AK145205,AK155347
Sbno2	0.559473	Mus musculus B6-derived CD11 +ve dendritic cells cDNA, RIKEN full-length enriched library, clone:F730040C21 product:weakly similar to CDNA FLJ10833 FIS, CLONE NT2RP4001206, MODERATELY SIMILAR TO DROSOPHILA MELANOGASTER STRAWBERRY NOTCH MRNA (FRAGMENT) [Homo sapiens], full insert sequence.	AK089496,AK149806,AK155674,BC019206,BC032886,BC056369,BC064113
Ptch1	0.554945	Mus musculus PTCH mRNA for tumor suppressor patched short isoform, partial cds.	AB164616,AB189441,AB214501,AK163736,BC156082
Trmt112	0.540721	Mus musculus RIKEN cDNA 0610038D11 gene, mRNA (cDNA clone MGC:27564 IMAGE:4483787), complete cds.	BC016191,BC019418,BC087959
Cnot6l	0.531541	Mus musculus adult male testis cDNA, RIKEN full-length enriched library, clone:4932442K20 product:hypothetical Leucine-rich repeat, typical subtype containing protein, full insert sequence.	AK030112,AK031245,AK151728
Peli1	0.529348	Mus musculus pellino 1 (Peli1) mRNA, complete cds.	AF302503,AK020915,AK029586,BC016515
Gm2350	0.527787	PREDICTED: Mus musculus hypothetical protein LOC100039635 (LOC100039635), mRNA.	XM_001473343
Wfs1	0.492072	Mus musculus Wolfram syndrome 1 homolog (human), mRNA (cDNA clone MGC:54625 IMAGE:6492038), complete cds.	BC046988
6330416G13Rik	0.471789	Mus musculus adult male pituitary gland cDNA, RIKEN full-length enriched library, clone:5330415O11 product:hypothetical Mitochondrial energy transfer proteins (carrier protein) containing protein, full insert sequence.	AK030466,AK144990,AK206525,BC022599,BC023748
Pvrl2	0.464972	Mus musculus poliovirus receptor-related 2, mRNA (cDNA clone MGC:6320 IMAGE:2812478), complete cds.	BC009088,BC046770,M80206
Rbpj	0.276013	Mus musculus bone marrow macrophage cDNA, RIKEN full-length enriched library, clone:I830125M06 product:recombining binding protein suppressor of hairless (Drosophila), full insert sequence.	AK153163,BC051387
Cdo1	-2.43784	Mus musculus cysteine dioxygenase 1, cytosolic, mRNA (cDNA clone MGC:18800 IMAGE:4194939), complete cds.	BC013638
Aldh1a7	-2.22677	Mus musculus aldehyde dehydrogenase family 1, subfamily A7, mRNA (cDNA clone MGC:54619 IMAGE:6314273), complete cds.	BC046315
Akap12	-1.84483	Mus musculus mRNA for germ cell lineage protein Gercelin, complete cds, type-A.	AB070852
Plekha6	-1.59356	Mus musculus adult male urinary bladder cDNA, RIKEN full-length enriched library, clone:9530076E24 product:unclassifiable, full insert sequence.	AK020645,AK149273,BC025841,BC054547
Acad11	-1.5716	Mus musculus acyl-Coenzyme A dehydrogenase family, member 11, mRNA (cDNA clone MGC:49288 IMAGE:5133197), complete cds.	BC045199
Vmac	-1.5294	Mus musculus expressed sequence AI662250, mRNA (cDNA clone MGC:31501 IMAGE:4487505), complete cds.	BC026472
E230016K23Rik	-1.51206	Mus musculus 2 days pregnant adult female oviduct cDNA, RIKEN full-length enriched library, clone:E230016K23 product:hypothetical protein, full insert sequence.	AK054074
Hcfc1r1	-1.50067	Mus musculus host cell factor C1 regulator 1 (XPO1-dependent), mRNA (cDNA clone MGC:99867 IMAGE:6818222), complete cds.	BC079865
3010001F23Rik	-1.46461	Mus musculus 12 days embryo head cDNA, RIKEN full-length enriched library, clone:3010001F23 product:unclassifiable, full insert sequence.	AK013876
2700054A10Rik	-1.36063	Mus musculus 11 days embryo whole body cDNA, RIKEN full-length enriched library, clone:2700054A10 product:unclassifiable, full insert sequence.	AK012419,BC068229
Mcee	-1.32537	Mus musculus methylmalonyl CoA epimerase, mRNA (cDNA clone MGC:48155 IMAGE:1479934), complete cds.	BC038157
Krt8	-1.32043	Mus musculus keratin 8, mRNA (cDNA clone MGC:103331 IMAGE:4987971), complete cds.	BC094009,BC106154
Gm13375	-1.28051	PREDICTED: Mus musculus similar to TAF4A RNA polymerase II, TATA box binding protein (TBP)-associated factor (LOC433408), mRNA.	XM_488937
Gjb4	-1.26651	Mus musculus gap junction protein, beta 4, mRNA (cDNA clone MGC:73616 IMAGE:1498230), complete cds.	BC064060
4931406C07Rik	-1.266	Mus musculus 2 days neonate thymus thymic cells cDNA, RIKEN full-length enriched library, clone:E430004J10 product:PTD012 homolog [Homo sapiens], full insert sequence.	AK088123,BC011540,BC016078
Nrm	-1.23245	Mus musculus nurim (nuclear envelope membrane protein), mRNA (cDNA clone MGC:30515 IMAGE:4503599), complete cds.	BC021750
Nrbp2	-1.19684	Mus musculus adult inner ear cDNA, RIKEN full-length enriched library, clone:F930115P21 product:hypothetical Protein kinase/Protein kinase domain profile/Protein kinase-like containing protein, full insert sequence.	AK158425,BC011468
Tpm2	-1.16314	Mus musculus tropomyosin 2, beta, mRNA (cDNA clone MGC:18587 IMAGE:3497670), complete cds.	BC014809,BC024358,M87635
Zfand1	-1.15489	Mus musculus 8 days embryo whole body cDNA, RIKEN full-length enriched library, clone:5730471C05 product:hypothetical AN1-like Zinc finger containing protein, full insert sequence.	AK017696,BC046585
Nipsnap1	-1.14036	Mus musculus 4-nitrophenylphosphatase domain and non-neuronal SNAP25-like protein homolog 1 (C. elegans), mRNA (cDNA clone MGC:19362 IMAGE:4242309), complete cds.	BC010837
Cdkn3	-1.10997	Mus musculus ES cells cDNA, RIKEN full-length enriched library, clone:2410006H10 product:MUTANT CYCLIN-DEPENDENT KINASE ASSOCIATED PROTEIN PHOSPHATASE homolog [Homo sapiens], full insert sequence.	AK010426,AK146312,BC049694,XM_899867
Tprgl	-1.10657	Mus musculus cDNA, clone:Y2G0130J22, strand:plus, reference:ENSEMBL:Mouse-Transcript-ENST:ENSMUST00000030896, based on BLAT search.	AK214091,BC019544
Ankle1	-1.09528	Mus musculus 9 days embryo whole body cDNA, RIKEN full-length enriched library, clone:D030044A02 product:hypothetical protein, full insert sequence.	AK083552,BC030436,BC094316,BC145659
Hspg2	-1.08794	Mus musculus 14 days pregnant adult female placenta cDNA, RIKEN full-length enriched library, clone:M5C1029N18 product:perlecan (heparan sulfate proteoglycan 2), full insert sequence.	AK147396,DQ266428,M83997
Pgap1	-1.06229	Mus musculus adult male aorta and vein cDNA, RIKEN full-length enriched library, clone:A530084K22 product:hypothetical Esterase/lipase/thioesterase/Lipase, active site containing protein, full insert sequence.	AK041133,AK138171,XM_892623
Mageb2	-1.04974	Mus musculus melanoma antigen, family B, 2, mRNA (cDNA clone MGC:155543 IMAGE:8733976), complete cds.	BC119227,BC145851
Hsd17b4	-1.03139	Mus musculus hydroxysteroid (17-beta) dehydrogenase 4, mRNA (cDNA clone MGC:13992 IMAGE:4209394), complete cds.	BC022175
Snta1	-1.03036	Mus musculus 16 days neonate cerebellum cDNA, RIKEN full-length enriched library, clone:9630040F19 product:syntrophin, acidic 1, full insert sequence.	AK137379
Tatdn3	-1.01433	Mus musculus adult male cerebellum cDNA, RIKEN full-length enriched library, clone:1500010M24 product:hypothetical Metallo-dependent hydrolases structure containing protein, full insert sequence.	AK005193,AK156071,BC094396,XM_129661
Cirbp	-1.00176	Mus musculus cold inducible RNA binding protein, mRNA (cDNA clone MGC:99900 IMAGE:30656047), complete cds.	BC075699
1200009F10Rik	-0.997235	Mus musculus RIKEN cDNA 1200009F10 gene, mRNA (cDNA clone MGC:41401 IMAGE:1447362), complete cds.	BC034890,BC055834
Dlk2	-0.990931	Mus musculus delta-like 2 homolog (Drosophila), mRNA (cDNA clone MGC:144712 IMAGE:40105170), complete cds.	BC118057,BC122518
Pold4	-0.9837	Mus musculus NOD-derived CD11c +ve dendritic cells cDNA, RIKEN full-length enriched library, clone:F630104N12 product:polymerase (DNA-directed), delta 4, full insert sequence.	AK170469,BC028520
Prkra	-0.942675	Mus musculus protein kinase, interferon inducible double stranded RNA dependent activator, mRNA (cDNA clone MGC:18962 IMAGE:3985758), complete cds.	BC011311
Ift88	-0.94195	Mus musculus intraflagellar transport 88 homolog (Chlamydomonas), mRNA (cDNA clone MGC:18440 IMAGE:4019334), complete cds.	BC012250
Myl6b	-0.930734	Mus musculus myosin, light polypeptide 6B, mRNA (cDNA clone MGC:41229 IMAGE:3468485), complete cds.	BC037527
2810417H13Rik	-0.929166	Mus musculus RIKEN cDNA 2810417H13 gene, mRNA (cDNA clone MGC:29306 IMAGE:5006272), complete cds.	BC021413
Chid1	-0.920785	Mus musculus chitinase domain containing 1, mRNA (cDNA clone MGC:6792 IMAGE:2647540), complete cds.	BC006876
Dars2	-0.909312	Mus musculus 16 days embryo head cDNA, RIKEN full-length enriched library, clone:C130061P21 product:weakly similar to ASPARTYL-TRNA SYNTHETASE (EC 6.1.1.12) (ASPARTATE--TRNA LIGASE) (ASPRS) [Bacillus subtilis], full insert sequence.	AK048454,BC076606
Fbxo36	-0.8966	Mus musculus F-box protein 36, mRNA (cDNA clone MGC:58202 IMAGE:6772363), complete cds.	BC049581
Scaper	-0.895321	Mus musculus 13 days embryo male testis cDNA, RIKEN full-length enriched library, clone:6030412K23 product:inferred: zinc finger protein 291 {Homo sapiens}, full insert sequence.	AK031358,AK173175
Ppp2r5c	-0.87657	Mus musculus adult male medulla oblongata cDNA, RIKEN full-length enriched library, clone:6330417H05 product:hypothetical protein, full insert sequence.	AK161855,AY389498,BC003979,XM_001475293
Dcaf4	-0.874724	Mus musculus WD repeat domain 21, mRNA (cDNA clone MGC:7874 IMAGE:3582095), complete cds.	BC003284
Anxa8	-0.871559	Mus musculus annexin A8, mRNA (cDNA clone MGC:13875 IMAGE:4013266), complete cds.	BC013271,BC030407
Cacng7	-0.85778	Mus musculus adult male olfactory brain cDNA, RIKEN full-length enriched library, clone:6430407F10 product:VOLTAGE-DEPENDENT CALCIUM CHANNEL GAMMA-7 SUBUNIT homolog [Rattus norvegicus], full insert sequence.	AK032173
Ier2	-0.849887	Mus musculus immediate early response 2, mRNA (cDNA clone MGC:6170 IMAGE:3590296), complete cds.	BC002067
Rpa1	-0.839049	Mus musculus bone marrow macrophage cDNA, RIKEN full-length enriched library, clone:I830123D16 product:replication protein A1, full insert sequence.	AK153107,BC019119
Gm2847	-0.831029	PREDICTED: Mus musculus hypothetical protein LOC100040571 (LOC100040571), mRNA.	XM_001475554
Senp8	-0.82382	Mus musculus adult male cecum cDNA, RIKEN full-length enriched library, clone:9130010J17 product:SENTRIN/SUMO-SPECIFIC PROTEASE homolog [Homo sapiens], full insert sequence.	AK018606,AK049120,AK136214,BC037443
2810442I21Rik	-0.818079	Mus musculus 10, 11 days embryo whole body cDNA, RIKEN full-length enriched library, clone:2810442I21 product:unclassifiable, full insert sequence.	AK013290,AK015657,XM_001479171,XM_001479196
Ankrd42	-0.801328	Mus musculus adult male testis cDNA, RIKEN full-length enriched library, clone:4921511A15 product:hypothetical Ankyrin repeat profile/Ankyrin-repeat/Ankyrin repeat region circular profile/Yeast DNA-binding domain containing protein, full insert sequence.	AK029511
Mfsd3	-0.793417	Mus musculus major facilitator superfamily domain containing 3, mRNA (cDNA clone MGC:29298 IMAGE:5003354), complete cds.	BC019171,BC085305
Tln2	-0.786058	Mus musculus mRNA for mKIAA0320 protein.	AB093231,AK052301,BC059856
Fkbp9	-0.77279	Mus musculus FK506 binding protein 9, mRNA (cDNA clone MGC:13784 IMAGE:4018235), complete cds.	BC026133
Cc2d1b	-0.766701	Mus musculus coiled-coil and C2 domain containing 1B, mRNA (cDNA clone IMAGE:30034492), partial cds.	BC055068,BC125517
Dtnb	-0.762224	Mus musculus 7 days neonate cerebellum cDNA, RIKEN full-length enriched library, clone:A730095I17 product:dystrobrevin, beta, full insert sequence.	AK043436,AK083752,AK157158,BC030924
Fam149b	-0.742772	Mus musculus mRNA for mKIAA0974 protein.	AK129252,BC025183,BC057907
Commd10	-0.726232	Mus musculus COMM domain containing 10, mRNA (cDNA clone MGC:41312 IMAGE:3468632), complete cds.	BC034879
Lcmt1	-0.724281	Mus musculus cDNA, clone:Y2G0147C10, strand:minus, reference:ENSEMBL:Mouse-Transcript-ENST:ENSMUST00000033025, based on BLAT search.	AK219030,BC132507
Miip	-0.710358	Mus musculus 8 days embryo whole body cDNA, RIKEN full-length enriched library, clone:5730588P14 product:hypothetical protein, full insert sequence.	AK133976,BC017525,BC024069
Tubgcp2	-0.70098	Mus musculus 9.5 days embryo parthenogenote cDNA, RIKEN full-length enriched library, clone:B130030P18 product:GAMMA-TUBULIN COMPLEX PROTEIN 2 homolog [Homo sapiens], full insert sequence.	AK045084,AK158060,BC012519
Aldh9a1	-0.671412	Mus musculus aldehyde dehydrogenase 9, subfamily A1, mRNA (cDNA clone MGC:6698 IMAGE:3583976), complete cds.	BC003297
Palld	-0.665648	Mus musculus 13 days embryo male testis cDNA, RIKEN full-length enriched library, clone:6030492A02 product:ACTIN-ASSOCIATED PROTEIN PALLADIN (FRAGMENT) homolog [Mus musculus], full insert sequence.	AK031696,AK052157,AK052489,AK087270,AK087573
Arl3	-0.633511	Mus musculus ADP-ribosylation factor-like 3, mRNA (cDNA clone MGC:54558 IMAGE:6493571), complete cds.	BC042941
F3	-0.630219	alt 'AA409063#CD142#Cf-3#Cf3#TF'	AY500273,BC016397,BC024886
Aff3	-0.625223	Mus musculus 14, 17 days embryo head cDNA, RIKEN full-length enriched library, clone:3222402O04 product:similar to LAF-4 PROTEIN (LYMPHOID NUCLEAR PROTEIN RELATED TO AF4) [Homo sapiens], full insert sequence.	AK014322,AK046648,BC052061,XM_001477293
Ttk	-0.617445	Mus musculus Ttk protein kinase, mRNA (cDNA clone MGC:60685 IMAGE:30023533), complete cds.	BC058851,NM_001110265
Zfp277	-0.608593	Mus musculus zinc finger protein 277, mRNA (cDNA clone MGC:49169 IMAGE:5004865), complete cds.	BC043453
Lman2l	-0.605027	Mus musculus 3 days neonate thymus cDNA, RIKEN full-length enriched library, clone:A630028F14 product:HYPOTHETICAL 39.7 KDA PROTEIN homolog [Homo sapiens], full insert sequence.	AK041656,AK142024,BC027226,BC046969
Ero1lb	-0.585145	Mus musculus adult male liver cDNA, RIKEN full-length enriched library, clone:1300013B24 product:ENDOPLASMIC RETICULUM OXIDOREDUCTIN 1-LBETA homolog [Homo sapiens], full insert sequence.	AK004981,AK160664,BC058721,BC112426,BC145888,BC145890
Gpat2	-0.5848	Mus musculus RIKEN cDNA A530057A03 gene, mRNA (cDNA clone MGC:132844 IMAGE:40059976), complete cds.	BC113165
Lancl1	-0.583293	Mus musculus TIB-55 BB88 cDNA, RIKEN full-length enriched library, clone:I730005E14 product:LanC (bacterial lantibiotic synthetase component C)-like 1, full insert sequence.	AK146120,BC058560
Btbd1	-0.570015	Mus musculus BTB (POZ) domain containing 1, mRNA (cDNA clone MGC:37676 IMAGE:5043252), complete cds.	BC031192,BC087937
Tspan9	-0.560736	Mus musculus visual cortex cDNA, RIKEN full-length enriched library, clone:K230306B11 product:Tetraspan NET-5 homolog (Hypothetical protein), full insert sequence.	AK158729,AK163395,BC052503
Mki67	-0.560074	Mus musculus 8 days embryo whole body cDNA, RIKEN full-length enriched library, clone:5730578O05 product:antigen identified by monoclonal antibody Ki 67, full insert sequence.	AK133964,AK143677,XM_001479849
Cdk5rap3	-0.555027	Mus musculus cDNA, clone:Y0G0112E07, strand:minus, reference:ENSEMBL:Mouse-Transcript-ENST:ENSMUST00000018813, based on BLAT search.	AK179935,AK188991,BC002318
Dhdds	-0.548686	Mus musculus 14, 17 days embryo head cDNA, RIKEN full-length enriched library, clone:3222401G21 product:similar to CDNA FLJ13102 FIS, CLONE NT2RP3002303, WEAKLY SIMILAR TO PROBABLE UNDECAPRENYL PYROPHOSPHATE SYNTHETASE (EC 2.5.1.31) [Homo sapiens], full insert sequence.	AK014317,AK017556,AK034277
Dlg1	-0.5296	Mus musculus 15 days embryo head cDNA, RIKEN full-length enriched library, clone:D930039M04 product:discs, large homolog 1 (Drosophila), full insert sequence.	AK142893,AK143780,AK164228,AK220189,BC047142
Sept11	-0.512479	NA
Srr	-0.484957	Mus musculus Srr mRNA for serine racemase isoform 2, partial cds.	AB232341,AB232343,AB235396,AK002636,AK028034,AK043819,AK079343,AK080830,BC011164
Bcas3	-0.47763	Mus musculus 10 days embryo whole body cDNA, RIKEN full-length enriched library, clone:2610028P08 product:inferred: Mus musculus K20D4 (K20D4) mRNA, complete cds, full insert sequence.	AK011603,AK034117,AK157222,AK160127,BC060690,BC118965
Hdac10	-0.469897	Mus musculus histone deacetylase 10, mRNA (cDNA clone IMAGE:3710549), complete cds.	BC013700,BC064018
Idh3g	-0.458523	Mus musculus blastocyst blastocyst cDNA, RIKEN full-length enriched library, clone:I1C0023D23 product:isocitrate dehydrogenase 3 (NAD+), gamma, full insert sequence.	AK166925,BC085179
Taf1	-0.457913	Mus musculus 6 days neonate spleen cDNA, RIKEN full-length enriched library, clone:F420005A04 product:TAFII250 (Fragment) homolog [Mus musculus], full insert sequence.	AK143571,BC047418,BC094568,BC156425
Impa2	-0.454135	Mus musculus inositol (myo)-1(or 4)-monophosphatase 2, mRNA (cDNA clone MGC:18988 IMAGE:4012163), complete cds.	BC011093
Arfgap1	-0.391142	Mus musculus adult male pituitary gland cDNA, RIKEN full-length enriched library, clone:5330426B11 product:ADP-RIBOSYLATION FACTOR 1 GTPASE ACTIVATING PROTEIN homolog [Mus musculus], full insert sequence.	AK030520,AK134402,AK168602,BC052922,BC059817
