# Supplementary material for: Lung epithelial cells have virus-specific and shared gene expression responses to infection by diverse respiratory viruses
Source: PLoS One. 2017 Jun 2;12(6):e0178408. doi: 10.1371/journal.pone.0178408 (PMC5456070; doi:10.1371/journal.pone.0178408)
Supplement: S4 Table — These genes were significantly different in RV infection compared to mock, PR8, and MHV. (XLSX) [file pone.0178408.s007.xlsx]

## Sheet: SI_table_rv_sigs
gene	log2-fold	protein.info	gene.id
Gm7697	6.41595	PREDICTED: Mus musculus predicted gene, EG665578 (EG665578), mRNA.	XM_977914
BC106175	6.16738	PREDICTED: Mus musculus cDNA sequence BC106175 (BC106175), mRNA.	XM_001480181
Arc	5.97787	Mus musculus 9.5 days embryo parthenogenote cDNA, RIKEN full-length enriched library, clone:B130064L16 product:activity regulated cytoskeletal-associated protein, full insert sequence.	AK157822,BC023127
Gm5862	5.96544	PREDICTED: Mus musculus predicted gene, EG545739, transcript variant 1 (EG545739), mRNA.	XM_620170
Fam71a	5.95095	Mus musculus RIKEN cDNA 4933417M04 gene (4933417M04Rik), mRNA.	NM_001109759
Pglyrp4	5.90382	Mus musculus peptidoglycan recognition protein 4, mRNA (cDNA clone MGC:156077 IMAGE:40129763), complete cds.	BC120840
4930572O03Rik	5.6753	PREDICTED: Mus musculus RIKEN cDNA 4930572O03 gene, transcript variant 1 (4930572O03Rik), mRNA.	XM_001477341,XM_001477352
S100a8	5.65791	Mus musculus S100 calcium binding protein A8 (calgranulin A), mRNA (cDNA clone MGC:73590 IMAGE:864657), complete cds.	BC078629
Svs5	5.42977	Mus musculus seminal vesicle secretory protein 5, mRNA (cDNA clone MGC:130266 IMAGE:40053311), complete cds.	BC114349
Gm4400	5.3254	PREDICTED: Mus musculus hypothetical protein LOC100043378 (LOC100043378), mRNA.	XM_001480310
Gm3643	5.14085	Mus musculus adult male testis cDNA, RIKEN full-length enriched library, clone:4931419M04 product:hypothetical protein, full insert sequence.	AK029875
9430069I07Rik	5.07014	Mus musculus 12 days embryo embryonic body between diaphragm region and neck cDNA, RIKEN full-length enriched library, clone:9430069I07 product:hypothetical protein, full insert sequence.	AK020480
Hist2h2bb	5.00386	Mus musculus histone cluster 2, H2bb, mRNA (cDNA clone MGC:29103 IMAGE:5003093), complete cds.	BC019122
Klk1b24	4.99353	Mus musculus kallikrein 1-related peptidase b24, mRNA (cDNA clone MGC:175902 IMAGE:40131318), complete cds.	BC146015
Cym	4.97889	Mus musculus gene model 131, (NCBI) (Gm131), mRNA.	NM_001111143
Fcgr1	4.95809	M.musculus mRNA for IgG high affinity Fc receptor.	X70980
Speer4b	4.92792	Mus musculus spermatogenesis associated glutamate (E)-rich protein 4b, mRNA (cDNA clone MGC:155391 IMAGE:8733824), complete cds.	BC119075
Trim17	4.87062	Mus musculus tripartite motif protein 17, mRNA (cDNA clone MGC:58626 IMAGE:6707359), complete cds.	BC055112
1300017J02Rik	4.77107	Mus musculus RIKEN cDNA 1300017J02 gene, mRNA (cDNA clone MGC:29253 IMAGE:5054320), complete cds.	BC021390
A430060F13Rik	4.70077	Mus musculus 0 day neonate thymus cDNA, RIKEN full-length enriched library, clone:A430060F13 product:hypothetical protein, full insert sequence.	AK079763,XM_001474282
Ctrb1	4.69062	Mus musculus chymotrypsinogen B1, mRNA (cDNA clone MGC:74198 IMAGE:30316047), complete cds.	BC061083
Cd79a	4.67323	Mus musculus CD79A antigen (immunoglobulin-associated alpha), mRNA (cDNA clone MGC:41188 IMAGE:1332396), complete cds.	BC027633
Alox15	4.56039	Mus musculus arachidonate 15-lipoxygenase, mRNA (cDNA clone MGC:68140 IMAGE:5005087), complete cds.	BC056625
Abcg5	4.53563	Mus musculus ATP-binding cassette, sub-family G (WHITE), member 5, mRNA (cDNA clone MGC:123400 IMAGE:40039484), complete cds.	BC106766
D730039F16Rik	4.53475	Mus musculus RIKEN cDNA D730039F16 gene, mRNA (cDNA clone MGC:28541 IMAGE:4194825), complete cds.	BC021771
Speer4e	4.53181	Mus musculus spermatogenesis associated glutamate (E)-rich protein 4e, mRNA (cDNA clone MGC:118263 IMAGE:30917318), complete cds.	BC100449,XM_893405
Wfdc5	4.52012	Mus musculus WAP four-disulfide core domain 5, mRNA (cDNA clone MGC:30767 IMAGE:3987617), complete cds.	BC019734
Agpat2	4.43532	Mus musculus adult male gall bladder cDNA, RIKEN full-length enriched library, clone:G630031N07 product:similar to 1-ACYL-SN-GLYCEROL-3-PHOSPHATE ACYLTRANSFERASE BETA (EC 2.3.1.51) (1- AGP ACYLTRANSFERASE 2) (1-AGPAT 2) (LYSOPHOSPHATIDIC ACID ACYLTRANSFERASE-BETA) (LPAAT-BETA) (1-ACYLGLYCEROL-3-PHOSPHATE O-ACYLTRANSFERASE 2) [Homo sapiens], full insert sequence.	AK090271,BC125530
Odf1	4.43393	Mus musculus outer dense fiber of sperm tails 1, mRNA (cDNA clone MGC:175645 IMAGE:40131061), complete cds.	BC145758
Klk1b5	4.43304	Mus musculus kallikrein 1-related peptidase b5, mRNA (cDNA clone MGC:18627 IMAGE:4190286), complete cds.	BC013659
Klk1	4.36587	Mus musculus kallikrein 1, mRNA (cDNA clone MGC:18433 IMAGE:4240906), complete cds.	BC010754
1700012O15Rik	4.2214	PREDICTED: Mus musculus RIKEN cDNA 1700012O15 gene (1700012O15Rik), mRNA.	XM_001480924
Tph2	4.17568	Mus musculus tryptophan hydroxylase 2, mRNA (cDNA clone MGC:155751 IMAGE:40129437), complete cds.	BC120514
Npc1l1	4.01481	Mus musculus NPC1-like 1, mRNA (cDNA clone MGC:156379 IMAGE:40086103), complete cds.	BC131789
Mmp25	3.96006	Mus musculus matrix metallopeptidase 25, mRNA (cDNA clone MGC:132821 IMAGE:40059601), complete cds.	BC112379
Prok1	3.90388	Mus musculus prokineticin 1, mRNA (cDNA clone MGC:51604 IMAGE:4975079), complete cds.	BC042707,BC117006
Scin	3.86233	Mus musculus TIB-55 BB88 cDNA, RIKEN full-length enriched library, clone:I730004A13 product:scinderin, full insert sequence.	AK167739,BC063328
Gm2371	3.82112	PREDICTED: Mus musculus similar to pol protein (LOC100039687), mRNA.	XM_001473341
Tmem95	3.82053	PREDICTED: Mus musculus similar to TMEM95 protein (LOC432576), mRNA.	XM_484042
Vwce	3.79804	Mus musculus 2 days neonate thymus thymic cells cDNA, RIKEN full-length enriched library, clone:E430008E02 product:similar to URG11 [Homo sapiens], full insert sequence.	AK153937,BC043473,XM_889279
Slc17a1	3.7921	Mus musculus solute carrier family 17 (sodium phosphate), member 1, mRNA (cDNA clone MGC:18418 IMAGE:4241557), complete cds.	BC013445
B230344G16Rik	3.79059	Mus musculus adult male corpora quadrigemina cDNA, RIKEN full-length enriched library, clone:B230386D02 product:hypothetical protein, full insert sequence.	AK140292
LOC665622	3.78805	Mus musculus adult male bone cDNA, RIKEN full-length enriched library, clone:9830004G03 product:H2B histone family, member S, full insert sequence.	AK036389,BC011440
Hc	3.73852	Synthetic construct Mus musculus clone IMAGE:100062616, MGC:190922 hemolytic complement (Hc) mRNA, encodes complete protein.	BC156369
Kcnc4	3.69865	Mus musculus potassium voltage gated channel, Shaw-related subfamily, member 4, mRNA (cDNA clone MGC:38767 IMAGE:5358950), complete cds.	BC024837
4930579J09Rik	3.69343	Mus musculus adult male testis cDNA, RIKEN full-length enriched library, clone:4930579J09 product:IIIG9 LONG FORM homolog [Mus musculus], full insert sequence.	AK016325,BC118523
Apoe	3.66353	Mus musculus 2 days neonate sympathetic ganglion cDNA, RIKEN full-length enriched library, clone:7120442E13 product:apolipoprotein E, full insert sequence.	AK148747,BC028816
Rbpjl	3.65083	Mus musculus 10 day old male pancreas cDNA, RIKEN full-length enriched library, clone:1810029B22 product:Recombining binding protein suppressor of hairless-like protein (Transcription factor RBP-L) homolog [Mus musculus], full insert sequence.	AK131832,BC152311
RP23-38E20.1	3.6419	Mus musculus H2b histone family, member A (LOC665596), mRNA.	NM_001097979
A3galt2	3.62228	alt 'Gm433#iGb3'	BC140395
Gadd45g	3.58306	Mus musculus growth arrest and DNA-damage-inducible 45 gamma, mRNA (cDNA clone MGC:5695 IMAGE:3493618), complete cds.	BC001989
Ubl4b	3.58155	Mus musculus ubiquitin-like 4B, mRNA (cDNA clone MGC:58150 IMAGE:6775231), complete cds.	BC048443,BC061071
Gm6422	3.58119	PREDICTED: Mus musculus predicted gene, EG623370 (EG623370), mRNA.	XM_887818
Hist1h2ad	3.57746	Mus musculus histone cluster 1, H2ad, mRNA (cDNA clone MGC:155611 IMAGE:8734044), complete cds.	BC119295
Fscn2	3.56336	Mus musculus fascin homolog 2, actin-bundling protein, retinal (Strongylocentrotus purpuratus), mRNA (cDNA clone MGC:130378 IMAGE:40057445), complete cds.	BC109356
Speer4c	3.55762	Mus musculus adult male testis cDNA, RIKEN full-length enriched library, clone:1700016B04 product:4933431D05RIK PROTEIN (FRAGMENT) homolog [Mus musculus], full insert sequence.	AK006011,XM_890800
Ido1	3.55375	Mus musculus indoleamine-pyrrole 2,3 dioxygenase, mRNA (cDNA clone MGC:54705 IMAGE:5387937), complete cds.	BC049931
Ifnab	3.55075	Mus musculus interferon alpha B, mRNA (cDNA clone MGC:151239 IMAGE:40126181), complete cds.	BC116862
Gm4382	3.53953	PREDICTED: Mus musculus similar to pol protein (LOC100043353), mRNA.	XM_001480011
Fpr2	3.53095	Mus musculus formyl peptide receptor, related sequence 2, mRNA (cDNA clone MGC:151443 IMAGE:40126385), complete cds.	BC117066
Klk1b27	3.47255	Mus musculus kallikrein 1-related peptidase b27, mRNA (cDNA clone MGC:163721 IMAGE:40130367), complete cds.	BC132090
Zfp389	3.45207	Mus musculus adult male testis cDNA, RIKEN full-length enriched library, clone:4930521G09 product:similar to Zinc finger protein (Fragment) [Homo sapiens], full insert sequence.	AK132930
Gm3061	3.44194	PREDICTED: Mus musculus hypothetical protein LOC100040952 (LOC100040952), mRNA.	XM_001475353
Gm498	3.42176	PREDICTED: Mus musculus gene model 498, (NCBI) (Gm498), mRNA.	XM_146165
Gm3707	3.38567	PREDICTED: Mus musculus similar to pol protein (LOC100042177), mRNA.	XM_001477689
4930577N17Rik	3.36912	Mus musculus 8 days embryo whole body cDNA, RIKEN full-length enriched library, clone:5730598N11 product:unclassifiable, full insert sequence.	AK017883
Gm3937	3.36275	PREDICTED: Mus musculus hypothetical protein LOC100042629 (LOC100042629), mRNA.	XM_001479594
Gm3153	3.35998	PREDICTED: Mus musculus similar to pol protein (LOC100041127), mRNA.	XM_001475845
Rtbdn	3.35689	Mus musculus adult male spinal cord cDNA, RIKEN full-length enriched library, clone:A330096I21 product:weakly similar to RETBINDIN [Homo sapiens], full insert sequence.	AK039726,AK080715,AY527276,BC022744
Stac3	3.34835	Mus musculus SH3 and cysteine rich domain 3, mRNA (cDNA clone MGC:70189 IMAGE:30286602), complete cds.	BC067208
Ccdc62	3.33178	PREDICTED: Mus musculus coiled-coil domain containing 62 (Ccdc62), mRNA.	XM_978048
Gm16441	3.32891	PREDICTED: Mus musculus hypothetical LOC628012 (LOC628012), mRNA.	XM_001474528
Gm11709	3.30716	PREDICTED: Mus musculus similar to CLM3 (LOC629970), mRNA.	XM_895007
Poln	3.30321	Mus musculus adult male testis cDNA, RIKEN full-length enriched library, clone:4930565H06 product:DNA polymerase N, full insert sequence.	AK133063
Hist1h2be	3.30253	Mus musculus histone cluster 1, H2be, mRNA (cDNA clone MGC:78105 IMAGE:4217814), complete cds.	BC069889
Baiap3	3.29919	Mus musculus mRNA for mKIAA0734 protein.	AK122358
Degs2	3.29032	Mus musculus degenerative spermatocyte homolog 2 (Drosophila), lipid desaturase, mRNA (cDNA clone MGC:25896 IMAGE:4218832), complete cds.	BC016427
Aoc3	3.28676	Mus musculus adult male aorta and vein cDNA, RIKEN full-length enriched library, clone:A530021C07 product:amine oxidase, copper containing 3, full insert sequence.	AK040729,BC080857
Egfbp2	3.27847	Mus musculus epidermal growth factor binding protein type B (Egfbp2), mRNA.	NM_010115
Wfdc12	3.2614	Mus musculus WAP four-disulfide core domain 12, mRNA (cDNA clone MGC:32134 IMAGE:4923469), complete cds.	BC030939
Gm3009	3.25972	PREDICTED: Mus musculus similar to pol protein (LOC100040864), mRNA.	XM_001475413
Serpinb2	3.24885	Mus musculus 16 days embryo head cDNA, RIKEN full-length enriched library, clone:C130020L09 product:serine (or cysteine) proteinase inhibitor, clade B (ovalbumin), member 2, full insert sequence.	AK081487
Gm3682	3.24679	PREDICTED: Mus musculus similar to pol protein (LOC100042124), mRNA.	XM_001477610
Myo15b	3.23452	Mus musculus 2 days pregnant adult female ovary cDNA, RIKEN full-length enriched library, clone:E330039G21 product:hypothetical Core domain in kinesin and myosin motor/FERM domain profile/FERM containing protein, full insert sequence.	AK087906,AK173262,BC051090
Popdc2	3.20951	Mus musculus popeye domain containing 2, mRNA (cDNA clone MGC:70008 IMAGE:30287674), complete cds.	BC064005
Gm2563	3.1977	PREDICTED: Mus musculus similar to pol protein (LOC100040034), mRNA.	XM_001473985
Gm2793	3.19295	PREDICTED: Mus musculus similar to pol protein (LOC100040472), mRNA.	XM_001474744
Tbx4	3.18255	Mus musculus T-box 4 (Tbx4), transcript variant 2, mRNA.	NM_172798
Gm13105	3.15229	PREDICTED: Mus musculus similar to pol protein (LOC100041144), mRNA.	XM_001475876
Gm2031	3.14209	PREDICTED: Mus musculus hypothetical protein LOC100039066 (LOC100039066), mRNA.	XM_001472118
Gm2562	3.14022	PREDICTED: Mus musculus similar to Ubtf protein (LOC100040033), mRNA.	XM_001473982
Klk1b21	3.13861	Mus musculus kallikrein 1-related peptidase b21, mRNA (cDNA clone MGC:19031 IMAGE:4167772), complete cds.	BC012243
Gm5373	3.11583	PREDICTED: Mus musculus similar to ankyrin repeat domain 26 (LOC385024), mRNA.	XM_001476883
Gm3459	3.11246	PREDICTED: Mus musculus similar to pol protein (LOC100041663), mRNA.	XM_001476778
Gm13295	3.09159	PREDICTED: Mus musculus similar to pol protein (LOC100040733), mRNA.	XM_001475160
Gm3885	3.08561	PREDICTED: Mus musculus similar to pol protein (LOC100042523), mRNA.	XM_001478375
Gm2796	3.07793	PREDICTED: Mus musculus similar to pol protein (LOC100040478), mRNA.	XM_001474762
Ccl3	3.07098	Mus musculus chemokine (C-C motif) ligand 3, mRNA (cDNA clone MGC:130461 IMAGE:40041119), complete cds.	BC111443
Matn4	3.06837	Mus musculus mRNA for matrilin-4.	AJ006140,AK160786
Gm15035	3.05952	PREDICTED: Mus musculus similar to pol protein (LOC100040295), mRNA.	XM_001474449
Kcnmb4	3.03565	Mus musculus 2 days neonate thymus thymic cells cDNA, RIKEN full-length enriched library, clone:C920009I17 product:potassium large conductance calcium-activated channel, subfamily M, beta member 4, full insert sequence.	AK050596,BC117779
Gm2034	3.03545	PREDICTED: Mus musculus similar to pol protein (LOC100039073), mRNA.	XM_001472204
Pomc	3.02016	Mus musculus 8 days embryo whole body cDNA, RIKEN full-length enriched library, clone:5730420A10 product:pro-opiomelanocortin-alpha, full insert sequence.	AK017581,AK030714,BC061215
Gm3804	3.01842	PREDICTED: Mus musculus similar to pol protein (LOC100042361), mRNA.	XM_001478041
Gm6016	3.01417	PREDICTED: Mus musculus predicted gene, EG547034 (EG547034), mRNA.	XM_886250
Guca1b	3.00392	Mus musculus guanylate cyclase activator 1B, mRNA (cDNA clone MGC:25503 IMAGE:4511650), complete cds.	BC018258,BC018480,BC029017
Gm4089	3.00155	PREDICTED: Mus musculus similar to pol protein (LOC100042887), mRNA.	XM_001478997
Rsph10b2	3.00078	Mus musculus adult male testis cDNA, RIKEN full-length enriched library, clone:4930526H21 product:hypothetical MORN motif containing protein, full insert sequence.	AK015903,XM_205565
2410018E23Rik	2.99366	PREDICTED: Mus musculus RIKEN cDNA 2410018E23 gene (2410018E23Rik), mRNA.	XM_979362
Wfdc15b	2.99336	Mus musculus WAP four-disulfide core domain 15B, mRNA (cDNA clone MGC:74150 IMAGE:6740598), complete cds.	BC061041
Gm2630	2.9815	PREDICTED: Mus musculus similar to pol protein (LOC100040152), mRNA.	XM_001474171
D030054H15Rik	2.97744	Mus musculus 9 days embryo whole body cDNA, RIKEN full-length enriched library, clone:D030054H15 product:unclassifiable, full insert sequence.	AK051008
Dsp	2.96369	Mus musculus adult male tongue cDNA, RIKEN full-length enriched library, clone:2300002E22 product:desmoplakin, full insert sequence.	AK009006,XM_621314
Cyp3a57	2.94549	Mus musculus cytochrome P450, family 3, subfamily a, polypeptide 57 (Cyp3a57), mRNA.	NM_001100180
Pecam1	2.94094	Mus musculus 16 days neonate thymus cDNA, RIKEN full-length enriched library, clone:A130026C24 product:platelet/endothelial cell adhesion molecule, full insert sequence.	AK037551,AK169431,L06039
4930402F06Rik	2.9307	Mus musculus RIKEN cDNA 4930402F06 gene, mRNA (cDNA clone MGC:144606 IMAGE:40104161), complete cds.	BC115676
Gm2169	2.90294	PREDICTED: Mus musculus similar to pol protein (LOC100039339), mRNA.	XM_001472716
Gm2113	2.89836	PREDICTED: Mus musculus similar to pol protein (LOC100039236), mRNA.	XM_001472505
Cckar	2.89117	Mus musculus cholecystokinin A receptor, mRNA (cDNA clone MGC:19349 IMAGE:4236240), complete cds.	BC020534
Gm3602	2.8866	PREDICTED: Mus musculus similar to pol protein (LOC100041976), mRNA.	XM_001477310
Fam83c	2.88322	Mus musculus RIKEN cDNA 5530400B04 gene, mRNA (cDNA clone MGC:133000 IMAGE:40062621), complete cds.	BC113797
Hist1h2bp	2.87372	Mus musculus histone cluster 1, H2bp, mRNA (cDNA clone MGC:74154 IMAGE:6742370), complete cds.	BC061044,M25487
Ccdc125	2.87023	Mus musculus coiled-coil domain containing 125, mRNA (cDNA clone MGC:103254 IMAGE:30726150), complete cds.	BC085249
BC089491	2.85486	Mus musculus cDNA sequence BC089491, mRNA (cDNA clone MGC:107154 IMAGE:6772991), complete cds.	BC089491
Ovol1	2.85139	Mus musculus OVO homolog-like 1 (Drosophila), mRNA (cDNA clone MGC:29182 IMAGE:5006712), complete cds.	BC021411
Adam18	2.84647	Mus musculus a disintegrin and metallopeptidase domain 18, mRNA (cDNA clone MGC:58285 IMAGE:6708158), complete cds.	BC051136,BC145751
Rgs4	2.84609	Mus musculus regulator of G-protein signaling 4, mRNA (cDNA clone MGC:6650 IMAGE:3496887), complete cds.	BC003882,BC055293
Cd209c	2.84468	Mus musculus CD209c antigen, mRNA (cDNA clone MGC:156041 IMAGE:40129727), complete cds.	BC120804
Il17f	2.84198	Mus musculus cDNA clone IMAGE:40131280.	BC145977
Jazf1	2.82506	Mus musculus JAZF zinc finger 1, mRNA (cDNA clone MGC:58600 IMAGE:6706223), complete cds.	BC048577
Gpr114	2.80779	Mus musculus activated spleen cDNA, RIKEN full-length enriched library, clone:F830032L03 product:hypothetical protein, full insert sequence.	AK156609,BC145803
Gm3228	2.80509	PREDICTED: Mus musculus hypothetical protein LOC100041242 (LOC100041242), mRNA.	XM_001476031
2010310C07Rik	2.79305	Mus musculus adult male small intestine cDNA, RIKEN full-length enriched library, clone:2010310C07 product:unclassifiable, full insert sequence.	AK008560
Gm3734	2.78113	PREDICTED: Mus musculus hypothetical protein LOC100042226 (LOC100042226), mRNA.	XM_001477756
Ppbp	2.77739	Mus musculus pro-platelet basic protein, mRNA (cDNA clone MGC:149962 IMAGE:40053104), complete cds.	BC127043
Rabepk	2.76341	Mus musculus bone marrow macrophage cDNA, RIKEN full-length enriched library, clone:I830119E16 product:Hypothetical galactose oxidase homolog [Mus musculus], full insert sequence.	AK153022,BC019800
2210404E10Rik	2.75448	Mus musculus adult male stomach cDNA, RIKEN full-length enriched library, clone:2210404E10 product:unclassifiable, full insert sequence.	AK008826,XM_001475568
Rasgrp2	2.73856	Mus musculus 12 days embryo embryonic body between diaphragm region and neck cDNA, RIKEN full-length enriched library, clone:9430024A12 product:RAS, guanyl releasing protein 2, full insert sequence.	AK034683,AK160563,BC051474,BC148631
A930005I04Rik	2.73136	Mus musculus RIKEN cDNA A930005I04 gene, mRNA (cDNA clone MGC:151305 IMAGE:40126247), complete cds.	BC116928
Baalc	2.72887	Mus musculus brain and acute leukemia, cytoplasmic, mRNA (cDNA clone IMAGE:40141458), complete cds.	BC150479
A330049N07Rik	2.7132	Mus musculus adult male spinal cord cDNA, RIKEN full-length enriched library, clone:A330049N07 product:unclassifiable, full insert sequence.	AK039487
Gsdmc2	2.70484	Mus musculus gasdermin C2, mRNA (cDNA clone MGC:130610 IMAGE:40058717), complete cds.	BC113153,BC113155
Ccdc135	2.70333	Mus musculus coiled-coil domain containing 135, mRNA (cDNA clone IMAGE:40101278), complete cds.	BC117983
Tex14	2.69594	Mus musculus testis protein TEX14 (Tex14) mRNA, complete cds.	AF285584,AY193717
Baat	2.68139	Mus musculus bile acid-Coenzyme A: amino acid N-acyltransferase, mRNA (cDNA clone MGC:13905 IMAGE:4162730), complete cds.	BC012683
Gm16516	2.68022	Mus musculus adult male tongue cDNA, RIKEN full-length enriched library, clone:2310068F19 product:gene trap locus F3a, full insert sequence.	AK010107
Gm2015	2.67669	PREDICTED: Mus musculus similar to pol protein (LOC100039039), mRNA.	XM_001472138
D10Bwg1379e	2.67197	Mus musculus melanocyte cDNA, RIKEN full-length enriched library, clone:G270119L23 product:BIG3 homolog [Homo sapiens], full insert sequence.	AK147963
Tgfb2	2.66716	Mus musculus adult male hippocampus cDNA, RIKEN full-length enriched library, clone:C630023N06 product:transforming growth factor, beta 2, full insert sequence.	AK141552,BC011055,BC011170
Cyp27b1	2.65448	Mus musculus mRNA for 25-hydroxyvitamin D3 1alpha-hydroxylase, partial cds.	AB006034,BC080697
Gm3328	2.65425	PREDICTED: Mus musculus hypothetical protein LOC100041423 (LOC100041423), mRNA.	XM_001476356
2610027K06Rik	2.65145	Mus musculus 10 days embryo whole body cDNA, RIKEN full-length enriched library, clone:2610027K06 product:unclassifiable, full insert sequence.	AK011568,AK085522
Hhipl2	2.65038	Mus musculus RIKEN cDNA 4930507C10 gene (4930507C10Rik), mRNA.	NM_030175
Gm2222	2.64999	PREDICTED: Mus musculus similar to pol protein (LOC100039418), mRNA.	XM_001472846
Gm2416	2.6435	PREDICTED: Mus musculus similar to pol protein (LOC100039769), mRNA.	XM_001473464
Gsdmc4	2.63412	Mus musculus 0 day neonate thymus cDNA, RIKEN full-length enriched library, clone:A430110B17 product:Similar to MLZE homolog [Mus musculus], full insert sequence.	AK163061,XM_135511
Chrm4	2.62526	Mus musculus cholinergic receptor, muscarinic 4, mRNA (cDNA clone MGC:155741 IMAGE:40129427), complete cds.	BC120504
5031425E22Rik	2.62017	Mus musculus 11 days pregnant adult female ovary and uterus cDNA, RIKEN full-length enriched library, clone:5031425E22 product:unclassifiable, full insert sequence.	AK017143,AK042126
Ccl17	2.6182	Mus musculus chemokine (C-C motif) ligand 17, mRNA (cDNA clone MGC:41116 IMAGE:3328278), complete cds.	BC028505
D330050I16Rik	2.59772	Mus musculus 12 days embryo head cDNA, RIKEN full-length enriched library, clone:3010073A15 product:unclassifiable, full insert sequence.	AK160711
Gdap1l1	2.5865	Mus musculus 10 days neonate cerebellum cDNA, RIKEN full-length enriched library, clone:B930010B03 product:ganglioside-induced differentiation-associated protein 1-like 1, full insert sequence.	AK140488,AK141371,BC019941
Kcns1	2.58557	Synthetic construct Mus musculus clone IMAGE:100014761, MGC:175513 K+ voltage-gated channel, subfamily S, 1 (Kcns1) mRNA, encodes complete protein.	BC141430
Adam5	2.57361	Mus musculus adult male testis cDNA, RIKEN full-length enriched library, clone:4921511K13 product:a disintegrin and metalloprotease domain 5, full insert sequence.	AK029519,BC094237
Slc3a1	2.55001	Mus musculus solute carrier family 3, member 1, mRNA (cDNA clone MGC:18365 IMAGE:4222972), complete cds.	BC013441
Slc7a3	2.54219	Mus musculus 8 days embryo whole body cDNA, RIKEN full-length enriched library, clone:5730462F15 product:solute carrier family 7 (cationic amino acid transporter, y+ system), member 3, full insert sequence.	AK077593
Serpinc1	2.52572	Mus musculus serine (or cysteine) peptidase inhibitor, clade C (antithrombin), member 1, mRNA (cDNA clone MGC:30300 IMAGE:5125534), complete cds.	BC019447
AA986860	2.5145	Mus musculus 15 days embryo head cDNA, RIKEN full-length enriched library, clone:D930007B14 product:hypothetical protein, full insert sequence.	AK086121,BC117765
Lyl1	2.51249	Mus musculus lymphoblastomic leukemia, mRNA (cDNA clone MGC:11650 IMAGE:3598911), complete cds.	BC005736,XM_001473917
Gm16367	2.49503	Mus musculus expressed sequence AU018829 (AU018829), mRNA.	NM_001031622
Elovl3	2.48801	Mus musculus elongation of very long chain fatty acids (FEN1/Elo2, SUR4/Elo3, yeast)-like 3, mRNA (cDNA clone MGC:18360 IMAGE:4196583), complete cds.	BC016468
Dnali1	2.47104	Mus musculus dynein, axonemal, light intermediate polypeptide 1, mRNA (cDNA clone MGC:148228 IMAGE:40107304), complete cds.	BC118619
Gm4080	2.46793	PREDICTED: Mus musculus similar to pol protein (LOC100042868), mRNA.	XM_001478955
Spdef	2.46468	Mus musculus SAM pointed domain containing ets transcription factor, mRNA (cDNA clone MGC:13763 IMAGE:4218741), complete cds.	BC012648
Tbx2	2.45755	Synthetic construct Mus musculus clone IMAGE:100061921, MGC:190316 T-box 2 (Tbx2) mRNA, encodes complete protein.	BC156393
Lhb	2.43989	PREDICTED: Mus musculus similar to hCG1796489 (LOC100040019), mRNA.	XM_001473952
Mia1	2.43986	Mus musculus melanoma inhibitory activity 1, mRNA (cDNA clone MGC:13906 IMAGE:3987973), complete cds.	BC009815
Dll1	2.42468	Mus musculus delta-like 1 (Drosophila), mRNA (cDNA clone MGC:62324 IMAGE:6402691), complete cds.	BC057400
Txndc2	2.42367	Mus musculus thioredoxin domain containing 2 (spermatozoa), mRNA (cDNA clone MGC:74076 IMAGE:6770744), complete cds.	BC060981
Klk1b4	2.42116	Mus musculus kallikrein 1-related pepidase b4, mRNA (cDNA clone MGC:25388 IMAGE:4911885), complete cds.	BC034518
LOC545180	2.41623	Mus musculus cDNA clone IMAGE:6820398.	BC082544
Dnhd1	2.41305	Mus musculus adult male testis cDNA, RIKEN full-length enriched library, clone:4930578L18 product:hypothetical protein, full insert sequence.	AK029814,XM_908793
Tnfrsf25	2.39301	Mus musculus WSL-1-like protein mRNA, complete cds.	AF329969,BC017526
Klk1b9	2.38177	Mus musculus kallikrein 1-related peptidase b9, mRNA (cDNA clone MGC:25400 IMAGE:4914236), complete cds.	BC024624,BC048869
Tmem184a	2.37255	Mus musculus adult pancreas islet cells cDNA, RIKEN full-length enriched library, clone:C820004G13 product:weakly similar to Putative MAP kinase activating protein C22orf5 [Homo sapiens], full insert sequence.	AK148454,BC019731,BC026659
1190002A17Rik	2.36462	Mus musculus RIKEN cDNA 1190002A17 gene, mRNA (cDNA clone MGC:118311 IMAGE:30917849), complete cds.	BC100481
Adssl1	2.35424	Mus musculus adenylosuccinate synthetase like 1, mRNA (cDNA clone MGC:49504 IMAGE:4014672), complete cds.	BC039943
Gm4499	2.34391	PREDICTED: Mus musculus similar to pol protein (LOC100043524), mRNA.	XM_001480360
Icam2	2.32821	Mus musculus intercellular adhesion molecule 2, mRNA (cDNA clone MGC:11559 IMAGE:3962648), complete cds.	BC039128
B230216G23Rik	2.32503	Mus musculus 10 days neonate cortex cDNA, RIKEN full-length enriched library, clone:A830003C21 product:hypothetical protein, full insert sequence.	AK043509
Trf	2.31828	Mus musculus 10 days lactation, adult female mammary gland cDNA, RIKEN full-length enriched library, clone:D730004I19 product:transferrin, full insert sequence.	AK142599
RP23-331L12.8	2.31671	Mus musculus CMRF-35-like molecule 3, mRNA (cDNA clone MGC:155668 IMAGE:8734101), complete cds.	BC119352
Kcnc3	2.29456	Synthetic construct Mus musculus clone IMAGE:100062895, MGC:190986 potassium voltage gated channel, Shaw-related subfamily, member 3 (Kcnc3) mRNA, encodes complete protein.	BC156432
Sh2d5	2.28778	Mus musculus SH2 domain containing 5, mRNA (cDNA clone IMAGE:4505120), partial cds.	BC036961,NM_001099631
A630076J17Rik	2.28204	PREDICTED: Mus musculus RIKEN cDNA A630076J17 gene (A630076J17Rik), mRNA.	XM_001480843
Ggt1	2.26811	Mus musculus adult male urinary bladder cDNA, RIKEN full-length enriched library, clone:9530046H10 product:gamma-glutamyl transpeptidase, full insert sequence.	AK079235
Gm3417	2.26611	PREDICTED: Mus musculus similar to T-complex-associated testis-expressed 4, transcript variant 1 (LOC100041586), mRNA.	XM_001477686,XM_001477697
Dusp27	2.26259	Mus musculus 16 days embryo head cDNA, RIKEN full-length enriched library, clone:C130085G02 product:hypothetical Serine-rich region/Tyrosine specific protein phosphatase and dual specificity protein phosphatase family/Dual specificity protein phosphatase/Glutamic acid-rich region containing protein, full insert sequence.	AK048603,BC117936
4930515G13Rik	2.26104	PREDICTED: Mus musculus RIKEN cDNA 4930515G13 gene (4930515G13Rik), mRNA.	XM_979393
LOC668661	2.25742	PREDICTED: Mus musculus hypothetical LOC668661 (LOC668661), mRNA.	XM_001002944
Tssk4	2.25321	alt '1700020B19Rik#4933424F08Rik'	DQ397205,DQ397206,NM_029596
Lrrc67	2.25225	Mus musculus adult male testis cDNA, RIKEN full-length enriched library, clone:4930418G15 product:hypothetical Leucine-rich repeat cysteine-containing subfamily/Leucine-rich repeat containing protein, full insert sequence.	AK015164,BC022722
Dand5	2.24944	Mus musculus 2 days pregnant adult female ovary cDNA, RIKEN full-length enriched library, clone:E330026A03 product:dante, full insert sequence.	AK143395,BC115659
T	2.2329	Mus musculus brachyury, mRNA (cDNA clone MGC:156044 IMAGE:40129730), complete cds.	BC120807
Slc6a17	2.21907	Mus musculus 12 days embryo spinal ganglion cDNA, RIKEN full-length enriched library, clone:D130012J15 product:ORPHAN SODIUM- AND CHLORIDE-DEPENDENT NEUROTRANSMITTER TRANSPORTER NTT4 homolog [Rattus norvegicus], full insert sequence.	AK083807,AK163113
Tmprss7	2.21749	Mus musculus matriptase-3 mRNA, complete cds.	DQ061860
2210404O07Rik	2.20406	Mus musculus RIKEN cDNA 2210404O07 gene (2210404O07Rik), mRNA.	NM_001099917,XM_125703
D5Ertd577e	2.20184	Mus musculus DNA segment, Chr 5, ERATO Doi 577, expressed, mRNA (cDNA clone MGC:107407 IMAGE:30047197), complete cds.	BC094905,BC099941,BC145804
A530016L24Rik	2.19588	Mus musculus RIKEN cDNA A530016L24 gene, mRNA (cDNA clone MGC:32149 IMAGE:4924828), complete cds.	BC026527,BC096642
Nkpd1	2.19474	Mus musculus NTPase, KAP family P-loop domain containing 1, mRNA (cDNA clone MGC:141635 IMAGE:40088590), complete cds.	BC118925,XM_133219
Atp6v1c2	2.19376	Mus musculus 18-day embryo whole body cDNA, RIKEN full-length enriched library, clone:1110038G14 product:ATPase, H+ transporting, V1 subunit C, isoform 2, full insert sequence.	AK004157,BC056636,BC064071
Trat1	2.18426	Mus musculus T cell receptor associated transmembrane adaptor 1, mRNA (cDNA clone MGC:129418 IMAGE:40049557), complete cds.	BC104350,BC104351
Zfp474	2.18129	Mus musculus testis-specific zinc finger protein (Zfp474) mRNA, complete cds.	AY350709,BC055099
Foxn1	2.18004	Mus musculus forkhead box N1, mRNA (cDNA clone MGC:124316 IMAGE:40047616), complete cds.	BC108980
Itgb4	2.17719	Mus musculus 0 day neonate cerebellum cDNA, RIKEN full-length enriched library, clone:C230078O20 product:integrin beta 4, full insert sequence.	AK048888,AK140269,AK142648,AK144111
Car14	2.17708	Mus musculus adult male tongue cDNA, RIKEN full-length enriched library, clone:2310044L14 product:carbonic anhydrase 14, full insert sequence.	AK009805,BC046995
Kcnj12	2.17237	Mus musculus adult male olfactory brain cDNA, RIKEN full-length enriched library, clone:6430514B10 product:potassium inwardly-rectifying channel, subfamily J, member 12, full insert sequence.	AK032271,BC115970
2610301F02Rik	2.1652	Mus musculus 10 days embryo whole body cDNA, RIKEN full-length enriched library, clone:2610301F02 product:RIKEN cDNA 2610301F02 gene, full insert sequence.	AK011952,AK053175
Aspg	2.15472	Mus musculus RIKEN cDNA A530050D06 gene, mRNA (cDNA clone MGC:143744 IMAGE:40092851), complete cds.	BC126962
Rasgef1a	2.15368	Mus musculus visual cortex cDNA, RIKEN full-length enriched library, clone:K230312J18 product:RasGEF domain family, member 1A, full insert sequence.	AK158756,BC145752
Lat2	2.14409	Mus musculus Wbscr15 protein (Wbscr15) mRNA, complete cds.	AF257136,BC005804
Clec4a1	2.12825	Mus musculus C-type lectin domain family 4, member a1, mRNA (cDNA clone MGC:56880 IMAGE:6310008), complete cds.	BC049354
Bpil1	2.11997	Mus musculus bactericidal/permeability-increasing protein-like 1, mRNA (cDNA clone MGC:144836 IMAGE:40106489), complete cds.	BC116681
Oscar	2.11185	Mus musculus osteoclast-associated receptor mOSCAR-M2 (Oscar) mRNA, complete cds.	AF391160
Zfp385b	2.11086	Mus musculus adult male liver tumor cDNA, RIKEN full-length enriched library, clone:C730034P18 product:CDNA FLJ25270 FIS, CLONE STM05566 homolog [Homo sapiens], full insert sequence.	AK050293,BC048543,BC132352
BC051019	2.1034	Mus musculus 0 day neonate lung cDNA, RIKEN full-length enriched library, clone:E030032L03 product:hypothetical Cysteine-rich region profile containing protein, full insert sequence.	AK143006
Fam132a	2.10304	Mus musculus C1q domain containing 2, mRNA (cDNA clone MGC:25716 IMAGE:3966551), complete cds.	BC026939
Klk1b11	2.09773	Mus musculus kallikrein 1-related peptidase b11, mRNA (cDNA clone MGC:19030 IMAGE:4167568), complete cds.	BC013660
Arhgap9	2.09761	Mus musculus ES cells cDNA, RIKEN full-length enriched library, clone:C330016I10 product:similar to RGL1 [Homo sapiens], full insert sequence.	AK049245,AK083474,DQ498128
Slc23a1	2.08905	Mus musculus solute carrier family 23 (nucleobase transporters), member 1, mRNA (cDNA clone MGC:19208 IMAGE:4238222), complete cds.	BC013528
1700013N18Rik	2.08836	Mus musculus RIKEN cDNA 1700013N18 gene, mRNA (cDNA clone MGC:58124 IMAGE:6772621), complete cds.	BC050749
Gm7579	2.0638	PREDICTED: Mus musculus predicted gene, EG665305 (EG665305), mRNA.	XM_975981
Gm11545	2.05764	Mus musculus NOD-derived CD11c +ve dendritic cells cDNA, RIKEN full-length enriched library, clone:F630009A19 product:hypothetical protein, full insert sequence.	AK170015,NM_001105561
Tac2	2.05529	Mus musculus tachykinin 2, mRNA (cDNA clone MGC:62915 IMAGE:1533442), complete cds.	BC051476
Gm4952	2.04626	Mus musculus predicted gene, EG240549, mRNA (cDNA clone MGC:107682 IMAGE:6768245), complete cds.	BC089619
Il18r1	2.04436	Mus musculus 0 day neonate lung cDNA, RIKEN full-length enriched library, clone:E030029C19 product:interleukin 18 receptor 1, full insert sequence.	AK087129,AK089237,AK170705
Col20a1	2.04107	Mus musculus collagen, type XX, alpha 1, mRNA (cDNA clone IMAGE:5366843), partial cds.	BC030415,XM_001473208
Cd3e	2.03795	Mus musculus CD3 antigen, epsilon polypeptide, mRNA (cDNA clone MGC:175813 IMAGE:40131229), complete cds.	BC145926
Iqcf1	2.0374	Mus musculus adult male testis cDNA, RIKEN full-length enriched library, clone:1700055J15 product:hypothetical IQ calmodulin-binding motif containing protein, full insert sequence.	AK006797,BC049769
BC089597	2.02374	Mus musculus cDNA sequence BC089597, mRNA (cDNA clone MGC:25965 IMAGE:4239862), complete cds.	BC018263
Aqp7	2.0135	Mus musculus aquaporin 7, mRNA (cDNA clone MGC:18363 IMAGE:4242417), complete cds.	BC022223
Scml4	2.0058	Mus musculus 0 day neonate thymus cDNA, RIKEN full-length enriched library, clone:A430108E06 product:sex comb on midleg-like 4 (Drosophila), full insert sequence.	AK040597,AK047972
Olfr461	2.00027	Mus musculus olfactory receptor 461, mRNA (cDNA clone MGC:148180 IMAGE:40042146), complete cds.	BC143037
Uox	1.9989	Mus musculus urate oxidase, mRNA (cDNA clone MGC:30311 IMAGE:5136328), complete cds.	BC019771
Rps4y2	1.99658	Mus musculus ribosomal protein S4, Y-linked 2, mRNA (cDNA clone MGC:59460 IMAGE:6518866), complete cds.	BC047994,NR_003634
Gm2545	1.99455	PREDICTED: Mus musculus hypothetical protein LOC100040000 (LOC100040000), mRNA.	XM_001474287
Taf7l	1.99037	Mus musculus TAF7-like RNA polymerase II, TATA box binding protein (TBP)-associated factor, mRNA (cDNA clone MGC:124181 IMAGE:40046501), complete cds.	BC106854
Pvalb	1.99011	Mus musculus 10 days embryo whole body cDNA, RIKEN full-length enriched library, clone:2610303M12 product:parvalbumin, full insert sequence.	AK131986,BC027424,X59382
Neurog2	1.98494	Mus musculus neurogenin 2, mRNA (cDNA clone MGC:67057 IMAGE:6808442), complete cds.	BC055743
Gpa33	1.97863	Mus musculus glycoprotein A33 (transmembrane), mRNA (cDNA clone MGC:6755 IMAGE:3593917), complete cds.	BC008528
Gm2449	1.97585	Mus musculus adult male testis cDNA, RIKEN full-length enriched library, clone:4930405M08 product:unclassifiable, full insert sequence.	AK076661,XM_001473638
Asb5	1.97009	Mus musculus ankyrin repeat and SOCs box-containing protein 5, mRNA (cDNA clone MGC:118455 IMAGE:30288598), complete cds.	BC108405,BC120851
Klk1b3	1.96636	Mus musculus kallikrein 1-related peptidase b3, mRNA (cDNA clone MGC:164288 IMAGE:40130934), complete cds.	BC132657
Gm3281	1.95901	PREDICTED: Mus musculus hypothetical protein LOC100041341 (LOC100041341), mRNA.	XM_001476968
Col8a2	1.95459	Mus musculus collagen, type VIII, alpha 2, mRNA (cDNA clone MGC:86011 IMAGE:30355747), complete cds.	BC065148,BC080317
4933400C05Rik	1.949	Mus musculus RIKEN cDNA 4933400C05 gene, mRNA (cDNA clone MGC:151449 IMAGE:40126391), complete cds.	BC117072
Klk1b26	1.94671	Mus musculus kallikrein 1-related petidase b26, mRNA (cDNA clone MGC:18572 IMAGE:4167696), complete cds.	BC024688
0610009L18Rik	1.93981	Mus musculus adult male testis cDNA, RIKEN full-length enriched library, clone:1700013N09 product:hypothetical protein, full insert sequence.	AK005967
Wfikkn2	1.93912	Mus musculus WAP, follistatin/kazal, immunoglobulin, kunitz and netrin domain containing 2, mRNA (cDNA clone MGC:130508 IMAGE:40047070), complete cds.	BC113144
Slc5a2	1.9354	Mus musculus solute carrier family 5 (sodium/glucose cotransporter), member 2, mRNA (cDNA clone MGC:19187 IMAGE:4235707), complete cds.	BC022226
Tnfsf13b	1.92465	Mus musculus adult male liver tumor cDNA, RIKEN full-length enriched library, clone:C730042F04 product:tumor necrosis factor (ligand) superfamily, member 13b, full insert sequence.	AK050384,AK165081,AY290823,BC106840
Ccdc69	1.92049	Mus musculus coiled-coil domain containing 69, mRNA (cDNA clone MGC:107403 IMAGE:30053993), complete cds.	BC096763
Adcy3	1.91979	Mus musculus mRNA for mKIAA0511 protein.	AK122298,BC057316
Gm8743	1.91864	PREDICTED: Mus musculus predicted gene, EG667649 (EG667649), mRNA.	XM_991681
Rims4	1.91451	Synthetic construct Mus musculus clone IMAGE:100016077, MGC:184443 regulating synaptic membrane exocytosis 4 (Rims4) mRNA, encodes complete protein.	BC152875
Gnmt	1.90864	Mus musculus glycine N-methyltransferase, mRNA (cDNA clone MGC:13738 IMAGE:4210236), complete cds.	BC014283,BC087960
Slc7a4	1.90586	Mus musculus solute carrier family 7 (cationic amino acid transporter, y+ system), member 4, mRNA (cDNA clone MGC:27672 IMAGE:4911158), complete cds.	BC016100
Atp8b3	1.89502	Mus musculus adult male testis cDNA, RIKEN full-length enriched library, clone:1700065E01 product:hypothetical protein, full insert sequence.	AK018877,BC118977,BC118978
Gipc2	1.88331	Mus musculus GIPC PDZ domain containing family, member 2, mRNA (cDNA clone MGC:18334 IMAGE:4238716), complete cds.	BC013440
Apol10c	1.87942	PREDICTED: Mus musculus predicted gene, EG545115 (EG545115), mRNA.	XM_619334
Gm15517	1.87914	Mus musculus, clone IMAGE:6771329, mRNA.	BC049735,XM_900959
Wfdc15a	1.86588	Mus musculus WAP four-disulfide core domain 15A, mRNA (cDNA clone MGC:118228 IMAGE:30919644), complete cds.	BC100423
Itgam	1.85101	Mus musculus B6-derived CD11 +ve dendritic cells cDNA, RIKEN full-length enriched library, clone:F730045J24 product:integrin alpha M, full insert sequence.	AK089521,AK155717,BC156094
BC002195	1.83814	Mus musculus predicted gene, ENSMUSG00000057032, mRNA (cDNA clone MGC:7427 IMAGE:3489024), complete cds.	BC002195
1700025B11Rik	1.83367	Mus musculus adult male testis cDNA, RIKEN full-length enriched library, clone:1700025B11 product:unclassifiable, full insert sequence.	AK006321
Sez6l2	1.82845	Mus musculus seizure related 6 homolog like 2, mRNA (cDNA clone MGC:19060 IMAGE:4191879), complete cds.	BC011475,BC096615
Ido2	1.81693	Mus musculus 0 day neonate cerebellum cDNA, RIKEN full-length enriched library, clone:C230043N17 product:hypothetical Indoleamine 2,3-dioxygenase containing protein, full insert sequence.	AK082385,BC026393
Tagln	1.81511	Mus musculus transgelin, mRNA (cDNA clone MGC:6045 IMAGE:3600413), complete cds.	BC003795
Tdrd9	1.81197	Mus musculus tudor domain containing 9, mRNA (cDNA clone MGC:141512 IMAGE:40086202), complete cds.	BC115831,XM_001475772
Ccl22	1.80592	Mus musculus chemokine (C-C motif) ligand 22, mRNA (cDNA clone MGC:13812 IMAGE:4192393), complete cds.	BC012658
Ggn	1.80192	Mus musculus gametogenetin, mRNA (cDNA clone MGC:102222 IMAGE:30610755), complete cds.	BC089358
Upk1a	1.79449	Mus musculus uroplakin 1A, mRNA (cDNA clone MGC:163678 IMAGE:40130324), complete cds.	BC132047
BC050972	1.79349	Mus musculus cDNA clone IMAGE:6742492.	BC050972
Csf3	1.78607	Mus musculus colony stimulating factor 3 (granulocyte), mRNA (cDNA clone MGC:155996 IMAGE:40129682), complete cds.	BC120759
Fam65b	1.78389	Mus musculus 3 days neonate thymus cDNA, RIKEN full-length enriched library, clone:A630028L23 product:SIMILAR TO CHROMOSOME 6 OPEN READING FRAME 32 homolog [Homo sapiens], full insert sequence.	AK041665,AK163880
Rassf5	1.77415	Mus musculus Rap1-binding protein (Rapl) mRNA, complete cds.	AY261333,BC089605
Ramp3	1.77412	Mus musculus receptor (calcitonin) activity modifying protein 3, mRNA (cDNA clone MGC:35928 IMAGE:5364778), complete cds.	BC024765
Gm7736	1.77261	PREDICTED: Mus musculus predicted gene, EG665662 (EG665662), mRNA.	XM_978514
Gm3947	1.76995	PREDICTED: Mus musculus hypothetical protein LOC100042645 (LOC100042645), mRNA.	XM_001479545
Cited1	1.75202	Mus musculus B16 F10Y cells cDNA, RIKEN full-length enriched library, clone:G370001H06 product:Cbp/p300-interacting transactivator with Glu/Asp-rich carboxy-terminal domain 1, full insert sequence.	AK148042,BC052030
1700057K13Rik	1.74074	Mus musculus RIKEN cDNA 1700057K13 gene, mRNA (cDNA clone MGC:118391 IMAGE:30920417), complete cds.	BC099580,BC115790
Cyp3a13	1.73808	Mus musculus cytochrome P450, family 3, subfamily a, polypeptide 13, mRNA (cDNA clone MGC:54689 IMAGE:6308234), complete cds.	BC046592
Gm7356	1.73725	PREDICTED: Mus musculus predicted gene, EG664821 (EG664821), mRNA.	XM_972876
Prtn3	1.73236	Synthetic construct Mus musculus clone IMAGE:100014705, MGC:175489 proteinase 3 (Prtn3) mRNA, encodes complete protein.	BC141456
Cyp3a59	1.72654	Mus musculus cytochrome P450, family 3, subfamily a, polypeptide 59 (Cyp3a59), mRNA.	NM_001105160
Amhr2	1.71778	Mus musculus anti-Mullerian hormone type 2 receptor, mRNA (cDNA clone MGC:141312 IMAGE:40057985), complete cds.	BC119571
Fn1	1.71765	Mus musculus 2 days pregnant adult female ovary cDNA, RIKEN full-length enriched library, clone:E330027I09 product:fibronectin 1, full insert sequence.	AK054456,AK147315,BC099373
0610008F07Rik	1.71289	Mus musculus adult male kidney cDNA, RIKEN full-length enriched library, clone:0610008F07 product:unclassifiable, full insert sequence.	AK002328,BC025862
H2-DMa	1.7121	Mus musculus 16 days embryo heart cDNA, RIKEN full-length enriched library, clone:I920078O06 product:histocompatibility 2, class II, locus DMa, full insert sequence.	AK146950,BC001996
Gpbar1	1.70693	Mus musculus G protein-coupled bile acid receptor 1, mRNA (cDNA clone MGC:155643 IMAGE:8734076), complete cds.	BC119327
Prss27	1.70392	Mus musculus protease, serine 27, mRNA (cDNA clone MGC:151386 IMAGE:40126328), complete cds.	BC117009
4930555J06Rik	1.70054	Mus musculus adult male testis cDNA, RIKEN full-length enriched library, clone:4930555J06 product:unclassifiable, full insert sequence.	AK016131
Dhx40	1.69237	Mus musculus DEAH (Asp-Glu-Ala-His) box polypeptide 40, mRNA (cDNA clone MGC:68082 IMAGE:6515479), complete cds.	BC058276
EG635895	1.68627	Mus musculus predicted gene, EG635895, mRNA (cDNA clone MGC:130372 IMAGE:40057241), complete cds.	BC107382
Cacna1a	1.68604	Mus musculus adult male testis cDNA, RIKEN full-length enriched library, clone:4933436M10 product:calcium channel, voltage-dependent, P/Q type, alpha 1A, full insert sequence.	AK017088,AK052625,AK161752
Znhit6	1.68425	Mus musculus 13 days embryo liver cDNA, RIKEN full-length enriched library, clone:I920060C13 product:hypothetical protein, full insert sequence.	AK168844
Pram1	1.68344	Mus musculus NOD-derived CD11c +ve dendritic cells cDNA, RIKEN full-length enriched library, clone:F630006O12 product:weakly similar to Adaptor molecule-1 [Homo sapiens], full insert sequence.	AK169990
Gm12089	1.67544	PREDICTED: Mus musculus hypothetical protein LOC100042990 (LOC100042990), mRNA.	XM_001479750
Npm2	1.67473	Mus musculus nucleophosmin/nucleoplasmin 2, mRNA (cDNA clone MGC:123506 IMAGE:40040361), complete cds.	BC104058
Rdh9	1.66154	Mus musculus 17 days embryo head cDNA, RIKEN full-length enriched library, clone:3322401B14 product:retinol dehydrogenase 9, full insert sequence.	AK132181
Gm13446	1.65771	Mus musculus adult male hypothalamus cDNA, RIKEN full-length enriched library, clone:A230032A12 product:unclassifiable, full insert sequence.	AK138201,XM_001479211
Inhbc	1.64829	Mus musculus inhibin beta-C, mRNA (cDNA clone MGC:13911 IMAGE:4212175), complete cds.	BC026140
Neurl1a	1.64254	Mus musculus neuralized (Neurl) mRNA, complete cds.	AF401228,AK046382,AK078529,BC058386
Acer2	1.64006	Mus musculus ES cells cDNA, RIKEN full-length enriched library, clone:2410116I05 product:weakly similar to L1MD-9 REPETITIVE SEQUENCE [Mus musculus], full insert sequence.	AK010770,AK085306,BC059819
Nup210l	1.6379	Mus musculus adult male testis cDNA, RIKEN full-length enriched library, clone:4930548O11 product:hypothetical protein, full insert sequence.	AK019752,XM_001479463
Gm4922	1.63127	Mus musculus predicted gene, EG237300, mRNA (cDNA clone MGC:159205 IMAGE:40130017), complete cds.	BC125502
Apom	1.62853	Mus musculus apolipoprotein M, mRNA (cDNA clone MGC:35948 IMAGE:5100655), complete cds.	BC021597
Cinp	1.62738	Mus musculus 10 day old male pancreas cDNA, RIKEN full-length enriched library, clone:1810047K05 product:similar to FROM HELA CYCLIN-DEPENDENT KINASE 2 INTERACTING PROTEIN (CDNA FLJ31550 FIS, CLONE NT2RI2001054, HIGHLY SIMILAR TO HOMO SAPIENS FROM HELA CYCLIN-DEPENDENT KINASE 2 INTERACTING PROTEIN (CINP) MRNA) [Homo sapiens], full insert sequence.	AK007812,AK032155,BC011066,BC021867
AI182371	1.6244	Mus musculus adult male liver tumor cDNA, RIKEN full-length enriched library, clone:C730018L13 product:weakly similar to complement C5a (fragment) [Rattus norvegicus], full insert sequence.	AK050126,BC115986
Ahsg	1.61938	Mus musculus alpha-2-HS-glycoprotein, mRNA (cDNA clone MGC:13882 IMAGE:4193595), complete cds.	BC012678,BC019822
Gli1	1.61561	Mus musculus activated spleen cDNA, RIKEN full-length enriched library, clone:F830115E19 product:GLI-Kruppel family member GLI, full insert sequence.	AK157048,BC131649,BC131650
Gm16490	1.61145	PREDICTED: Mus musculus similar to hCG1640785 (LOC666505), mRNA.	XM_984294
1700008P20Rik	1.60998	Mus musculus RIKEN cDNA 1700008P20 gene, mRNA (cDNA clone MGC:159159 IMAGE:40129971), complete cds.	BC125456
E230016M11Rik	1.60487	Mus musculus 0 day neonate head cDNA, RIKEN full-length enriched library, clone:4833443G20 product:growth arrest and DNA-damage-inducible 45 alpha, full insert sequence.	AK029473,AK054076,XM_989634
Pus7	1.60018	Mus musculus ES cells cDNA, RIKEN full-length enriched library, clone:C330017I15 product:hypothetical protein, full insert sequence.	AK021205,BC008544
E030042O20Rik	1.59376	PREDICTED: Mus musculus RIKEN cDNA E030042O20 gene (E030042O20Rik), mRNA.	XM_001475569
Slc7a7	1.59369	Mus musculus mRNA for glycoprotein-associated amino acid transporter y+LAT1b.	AJ130943,AK152637
Drd4	1.58956	Mus musculus dopamine receptor 4, mRNA (cDNA clone MGC:27592 IMAGE:4501819), complete cds.	BC016086,BC051421
Mupcdh	1.58383	Mus musculus adult male kidney cDNA, RIKEN full-length enriched library, clone:0610011J21 product:MU-PROTOCADHERIN, full insert sequence.	AK027913,BC054469
Amn	1.58301	Mus musculus 2 days neonate thymus thymic cells cDNA, RIKEN full-length enriched library, clone:E430016G22 product:amnionless, full insert sequence.	AK088429,BC087954
Mast1	1.58192	Mus musculus mRNA for mKIAA0973 protein.	AK122411,BC039230,BC054524
1110017F19Rik	1.57508	Mus musculus RIKEN cDNA 1110017F19 gene, mRNA (cDNA clone IMAGE:3328804), partial cds.	BC038330
Gm3088	1.57352	PREDICTED: Mus musculus hypothetical protein LOC100041002 (LOC100041002), mRNA.	XM_001477254
E330014E10Rik	1.57341	Mus musculus 2 days pregnant adult female ovary cDNA, RIKEN full-length enriched library, clone:E330014E10 product:DNA segment, Chr 5, ERATO Doi 577, expressed, full insert sequence.	AK087741,XM_982469,XM_982508
Ufsp1	1.56465	Mus musculus RIKEN cDNA 2700038N03 gene, mRNA (cDNA clone MGC:27927 IMAGE:3584484), complete cds.	BC016577
Olfr1393	1.56282	Mus musculus olfactory receptor 1393, mRNA (cDNA clone MGC:123557 IMAGE:40041234), complete cds.	BC104066
Gm2973	1.55398	PREDICTED: Mus musculus similar to proteophosphoglycan ppg1 (LOC100040800), mRNA.	XM_001475294
Crip3	1.54555	Mus musculus thymus LIM protein isoform C mRNA, complete cds.	AY555745,BC116360
Txnip	1.54234	Mus musculus thioredoxin interacting protein, mRNA (cDNA clone MGC:18703 IMAGE:4193517), complete cds.	BC011212,BC031850
Rpp40	1.54161	Mus musculus ribonuclease P 40 subunit (human), mRNA (cDNA clone MGC:25944 IMAGE:4236826), complete cds.	BC024607
Rbm20	1.53423	Mus musculus 13 days embryo heart cDNA, RIKEN full-length enriched library, clone:D330005I06 product:hypothetical RNA-binding region RNP-1 (RNA recognition motif)/Proline-rich region profile/Eukaryotic RNA Recognition Motif (RRM) profile/Zn-finger, C2H2 type containing protein, full insert sequence.	AK142175,BC038663,XM_001002314
Gpr97	1.53237	Mus musculus G protein-coupled receptor 97, mRNA (cDNA clone MGC:76424 IMAGE:30433392), complete cds.	BC064726,BC071188
Ranbp2	1.52772	Mus musculus 0 day neonate thymus cDNA, RIKEN full-length enriched library, clone:A430087B05 product:RAN-BINDING PROTEIN 2 homolog [Mus musculus], full insert sequence.	AK040322
Ttll3	1.52332	Mus musculus mRNA for TTL domain protein (Ttll3 gene), strain C57BL6.	AM690746,BC006830,BC021404
Chrnb4	1.52115	Mus musculus cholinergic receptor, nicotinic, beta polypeptide 4, mRNA (cDNA clone IMAGE:30653355), with apparent retained intron.	BC094889,BC156231
Lix1	1.5195	Mus musculus adult male olfactory brain cDNA, RIKEN full-length enriched library, clone:6430515L18 product:limb expression 1 homolog (chicken), full insert sequence.	AK161930,BC049574,BC052700,BC063057
Dennd5b	1.51639	Mus musculus RIKEN cDNA D030011O10 gene, mRNA (cDNA clone MGC:163830 IMAGE:40130476), complete cds.	BC132199
Spink10	1.49856	Mus musculus adult male epididymis cDNA, RIKEN full-length enriched library, clone:9230018E07 product:hypothetical protein, full insert sequence.	AK136653,BC049733,BC125360
Spef1	1.49785	Mus musculus 10 days neonate cerebellum cDNA, RIKEN full-length enriched library, clone:B930008C19 product:HYPOTHETICAL 18.4 KDA PROTEIN (DJ1009E24.4) (DKFZ434I114) homolog [Homo sapiens], full insert sequence.	AK046964,BC006046
Gnat2	1.49459	Mus musculus guanine nucleotide binding protein, alpha transducing 2, mRNA (cDNA clone MGC:28985 IMAGE:4506728), complete cds.	BC016272,BC131941
Nr1h3	1.49395	Mus musculus mRNA for nuclear oxysterol receptor LXR-alpha (LXR-alpha).	AJ132601,AY195871
Piwil2	1.49087	Mus musculus piwi-like homolog 2 (Drosophila), mRNA (cDNA clone MGC:175604 IMAGE:40131020), complete cds.	BC145717
Ampd1	1.49024	Mus musculus adult male bone cDNA, RIKEN full-length enriched library, clone:9830138J07 product:AMP deaminase (Fragment) homolog [Oryza sativa], full insert sequence.	AK137549,BC156060
Gm7288	1.48996	PREDICTED: Mus musculus predicted gene, EG640223 (EG640223), mRNA.	XM_924640
Klf1	1.4836	Mus musculus Kruppel-like factor 1 (erythroid), mRNA (cDNA clone MGC:141001 IMAGE:40046272), complete cds.	BC114978
H2-T3	1.48162	Mus musculus histocompatibility 2, T region locus 3, mRNA (cDNA clone MGC:159081 IMAGE:40129893), complete cds.	BC125378
Lmln	1.48	Mus musculus leishmanolysin-like (metallopeptidase M8 family), mRNA (cDNA clone MGC:132967 IMAGE:40062192), complete cds.	BC111899
Tmem88	1.47652	Mus musculus transmembrane protein 88, mRNA (cDNA clone MGC:143608 IMAGE:40091214), complete cds.	BC120912
Rdh16	1.47275	Mus musculus adult male liver tumor cDNA, RIKEN full-length enriched library, clone:C730006E10 product:retinol dehydrogenase 6, full insert sequence.	AK149404,BC089612
Cby3	1.4716	Mus musculus adult male testis cDNA, RIKEN full-length enriched library, clone:1700121K02 product:hypothetical protein, full insert sequence.	AK007228,XM_484016
Yrdc	1.46997	Mus musculus yrdC domain containing (E.coli), mRNA (cDNA clone MGC:38336 IMAGE:5343817), complete cds.	BC023823
Adam32	1.46855	Mus musculus adult male testis cDNA, RIKEN full-length enriched library, clone:1700008E04 product:METALLOPROTEASE/DISINTEGRIN (FRAGMENT) homolog [Rattus norvegicus], full insert sequence.	AK005759,AK131749,BC060983
Gm1123	1.4617	Mus musculus gene model 1123, (NCBI), mRNA (cDNA clone MGC:141177 IMAGE:40056015), complete cds.	BC114986
Gm6410	1.46005	PREDICTED: Mus musculus predicted gene, EG623223 (EG623223), mRNA.	XM_897595
Tbx10	1.4515	Mus musculus T-box 10, mRNA (cDNA clone MGC:129316 IMAGE:40046608), complete cds.	BC109150
Klk1b8	1.45002	Mus musculus kallikrein 1-related peptidase b8, mRNA (cDNA clone MGC:18615 IMAGE:4167600), complete cds.	BC031798
Spata5	1.44962	Mus musculus 13 days embryo liver cDNA, RIKEN full-length enriched library, clone:2510048F20 product:spermatogenesis associated 5, full insert sequence.	AK011111
Ccdc19	1.44676	Mus musculus adult male testis cDNA, RIKEN full-length enriched library, clone:1700028D05 product:nasopharyngeal epithelium specific protein 1, full insert sequence.	AK006449
4930444F02Rik	1.4369	Mus musculus adult male testis cDNA, RIKEN full-length enriched library, clone:4930444F02 product:unclassifiable, full insert sequence.	AK015379,AK029596
Kank4	1.43388	Mus musculus ankyrin repeat domain 38, mRNA (cDNA clone MGC:67672 IMAGE:4191502), complete cds.	BC060737
Tmem210	1.42896	PREDICTED: Mus musculus RIKEN cDNA 4930571C24 gene (4930571C24Rik), mRNA.	XM_884900
Grm4	1.42819	Mus musculus glutamate receptor, metabotropic 4, mRNA (cDNA clone IMAGE:6850174).	BC072635,BC080284
Hnf4a	1.42699	Mus musculus hepatic nuclear factor 4, alpha, mRNA (cDNA clone MGC:31368 IMAGE:4238842), complete cds.	BC039220,EF193391,EF193393
Crabp2	1.41949	Mus musculus cellular retinoic acid binding protein II, mRNA (cDNA clone MGC:6212 IMAGE:3588770), complete cds.	BC018397
Plcd4	1.41576	Mus musculus adult male testis cDNA, RIKEN full-length enriched library, clone:4921535E01 product:phospholipase C, delta 4, full insert sequence.	AK029561,AK039149,BC066156
LOC629393	1.40864	Mus musculus in vitro fertilized eggs cDNA, RIKEN full-length enriched library, clone:7420409C10 product:unclassifiable, full insert sequence.	AK135737
Gm266	1.40709	Mus musculus gene model 266, (NCBI), mRNA (cDNA clone MGC:175623 IMAGE:40131039), complete cds.	BC145736
Hip1r	1.39595	Mus musculus huntingtin interacting protein 1 related, mRNA (cDNA clone MGC:86079 IMAGE:30535741), complete cds.	BC065101
Errfi1	1.38412	Mus musculus 17 days pregnant adult female amnion cDNA, RIKEN full-length enriched library, clone:I920055L11 product:unclassifiable, full insert sequence.	AK168797,BC005546
Ifrd2	1.38191	Mus musculus interferon-related developmental regulator 2, mRNA (cDNA clone MGC:46785 IMAGE:2651172), complete cds.	BC037434
Tmem180	1.38068	Mus musculus transmembrane protein 180, mRNA (cDNA clone IMAGE:4984281), **** WARNING: chimeric clone ****.	BC031169,BC058746
1810019N24Rik	1.37639	PREDICTED: Mus musculus RIKEN cDNA 1810019N24 gene (1810019N24Rik), mRNA.	XM_001478400
Rdh19	1.37274	Synthetic construct Mus musculus clone IMAGE:100063606, MGC:191099 retinol dehydrogenase similar (Rdhs) mRNA, encodes complete protein.	BC156948
Gm9054	1.37028	Mus musculus 18-day embryo whole body cDNA, RIKEN full-length enriched library, clone:1190003I05 product:unclassifiable, full insert sequence.	AK028005
Ccdc116	1.37004	Mus musculus adult male testis cDNA, RIKEN full-length enriched library, clone:4930432J16 product:hypothetical protein, full insert sequence.	AK015290,BC057359
Olfr1392	1.36882	Mus musculus olfactory receptor 1392, mRNA (cDNA clone MGC:155851 IMAGE:40129537), complete cds.	BC120614
Eif2b3	1.3676	Mus musculus eukaryotic translation initiation factor 2B, subunit 3, mRNA (cDNA clone MGC:144566 IMAGE:40103205), complete cds.	BC115657,NM_001111277
Styxl1	1.36744	Mus musculus adult male testis cDNA, RIKEN full-length enriched library, clone:1700001J05 product:weakly similar to Map kinase phosphatase-like protein MK-STYX (Dual specificity phosphatase inhibitor MK-STYX) [Homo sapiens], full insert sequence.	AK005599,BC045148
C330021H03Rik	1.35759	Mus musculus ES cells cDNA, RIKEN full-length enriched library, clone:C330021H03 product:unclassifiable, full insert sequence.	AK021214
1700029J07Rik	1.35711	Mus musculus RIKEN cDNA 1700029J07 gene, mRNA (cDNA clone MGC:130198 IMAGE:40052445), complete cds.	BC107256
Sfrs16	1.35439	Mus musculus osteoclast-like cell cDNA, RIKEN full-length enriched library, clone:I420020C14 product:splicing factor, arginine/serine-rich 16 (suppressor-of-white-apricot homolog, Drosophila), full insert sequence.	AK159443
Ccdc130	1.3476	Mus musculus, Similar to RIKEN cDNA 4930527D15 gene, clone IMAGE:3587985, mRNA, partial cds.	BC008614,BC021321
Kcnj4	1.34634	Mus musculus potassium inwardly-rectifying channel, subfamily J, member 4, mRNA (cDNA clone MGC:155830 IMAGE:40129516), complete cds.	BC120593
Prkrip1	1.34393	Mus musculus Prkr interacting protein 1 (IL11 inducible), mRNA (cDNA clone MGC:41035 IMAGE:1494676), complete cds.	BC027503
Tmem223	1.3407	Mus musculus RIKEN cDNA 0610006I08 gene, mRNA (cDNA clone MGC:74193 IMAGE:30380072), complete cds.	BC066781
Oxt	1.34028	Mus musculus oxytocin, mRNA (cDNA clone MGC:151407 IMAGE:40126349), complete cds.	BC117030
Crip1	1.33546	Mus musculus cysteine-rich protein 1 (intestinal), mRNA (cDNA clone MGC:18577 IMAGE:4206322), complete cds.	BC031922
Car4	1.33395	Mus musculus carbonic anhydrase 4, mRNA (cDNA clone MGC:13978 IMAGE:4217743), complete cds.	BC012704
Gm3915	1.33297	PREDICTED: Mus musculus hypothetical protein LOC100042582 (LOC100042582), mRNA.	XM_001478462
Casc1	1.33278	Mus musculus adult male diencephalon cDNA, RIKEN full-length enriched library, clone:9330159M01 product:weakly similar to OVARC1000411 PROTEIN [Homo sapiens], full insert sequence.	AK034148,BC072568,BC120743
Tmem54	1.32823	Mus musculus adult male tongue cDNA, RIKEN full-length enriched library, clone:2310045N11 product:similar to beta-casein-like protein [Homo sapiens], full insert sequence.	AK009830,BC019563
Prg4	1.31863	Mus musculus mRNA, complete cds, similar to megakaryocyte stimulating factor precursor and cartilage superficial zone protein.	AB034730,AK149469,NM_001110146
Acrbp	1.31084	Mus musculus adult male testis cDNA, RIKEN full-length enriched library, clone:4930414P16 product:proacrosin binding protein, full insert sequence.	AK076691,BC011079
Tdrd5	1.31066	Mus musculus adult male testis cDNA, RIKEN full-length enriched library, clone:4921520G03 product:similar to Tudor domain containing protein 5 [Homo sapiens], full insert sequence.	AK132674,AK133026
Timp1	1.30982	Mus musculus tissue inhibitor of metalloproteinase 1, mRNA (cDNA clone MGC:7143 IMAGE:3158222), complete cds.	BC008107
Ddah1	1.30952	Mus musculus dimethylarginine dimethylaminohydrolase 1, mRNA (cDNA clone MGC:30267 IMAGE:5134831), complete cds.	BC034505
Cabp2	1.30843	Mus musculus S-CaBP2 (Cabp2) mRNA, complete cds.	AF169156,AK007488,BC107029
1700007K13Rik	1.30782	Mus musculus RIKEN cDNA 1700007K13 gene, mRNA (cDNA clone MGC:118342 IMAGE:30916995), complete cds.	BC099566
Pbx4	1.30356	Mus musculus mRNA for truncated Pbx4 protein, splice variant 2.	AJ300184,AK038786,BC032875
Tmem116	1.30123	Mus musculus adult male testis cDNA, RIKEN full-length enriched library, clone:4930406A18 product:hypothetical protein, full insert sequence.	AK015103,AK015791,AK021099,AK039773,BC019151
L1cam	1.2948	Mus musculus 10 days neonate cortex cDNA, RIKEN full-length enriched library, clone:A830049P12 product:L1 cell adhesion molecule, full insert sequence.	AK139407,BC056988
1700027I24Rik	1.29367	Mus musculus adult male testis cDNA, RIKEN full-length enriched library, clone:1700027I24 product:unclassifiable, full insert sequence.	AK006426
4632411B12Rik	1.2905	Mus musculus RIKEN cDNA 4632411B12 gene, mRNA (cDNA clone MGC:163924 IMAGE:40130570), complete cds.	BC132293
Pld4	1.28659	Mus musculus bone marrow macrophage cDNA, RIKEN full-length enriched library, clone:I830031K04 product:hypothetical Phospholipase D/Transphosphatidylase/Phospholipase D phosphodiesterase active site profile containing protein, full insert sequence.	AK151551,BC058565
Ppfia4	1.27654	Mus musculus 18-day embryo whole body cDNA, RIKEN full-length enriched library, clone:1110008G13 product:protein tyrosine phosphatase, receptor type, f polypeptide (PTPRF), interacting protein (liprin), alpha 4, full insert sequence.	AK003571,AK078263,AK170782
Slc36a2	1.27474	Mus musculus 15 days embryo head cDNA, RIKEN full-length enriched library, clone:D930024H10 product:weakly similar to LYSOSOMAL AMINO ACID TRANSPORTER 1 [Rattus norvegicus], full insert sequence.	AK086373,BC044800
Srp68	1.27106	Mus musculus signal recognition particle 68, mRNA (cDNA clone MGC:38208 IMAGE:5323201), complete cds.	BC033573,BC070422
Rad52	1.25845	Mus musculus RAD52 homolog (S. cerevisiae), mRNA (cDNA clone IMAGE:3595637), with apparent retained intron.	BC010673,BC019123,Z32767
Trmu	1.25751	Mus musculus tRNA 5-methylaminomethyl-2-thiouridylate methyltransferase, mRNA (cDNA clone IMAGE:1511680), with apparent retained intron.	BC037371,BC061026
Slamf9	1.25661	Mus musculus SLAM family member 9, mRNA (cDNA clone MGC:27531 IMAGE:4458767), complete cds.	BC019477
1700001J03Rik	1.25394	Mus musculus RIKEN cDNA 1700001J03 gene, mRNA (cDNA clone MGC:58441 IMAGE:6774214), complete cds.	BC048528
Gm9052	1.25293	PREDICTED: Mus musculus predicted gene, EG668222 (EG668222), mRNA.	XM_001004395
Ccdc154	1.25271	Mus musculus adult male testis cDNA, RIKEN full-length enriched library, clone:4930569H12 product:hypothetical protein, full insert sequence.	AK133084,XM_139904
Slc17a3	1.25153	Mus musculus cDNA fis, clone TRACH2010419, moderately similar to SODIUM-DEPENDENT PHOSPHATE TRANSPORT PROTEIN 4.	AK128896,AK165505,BC024459,BC034183
Zfp259	1.24917	Mus musculus zinc finger protein 259, mRNA (cDNA clone MGC:29104 IMAGE:5067274), complete cds.	BC021397
Zfp112	1.24779	Mus musculus zinc finger protein 112, mRNA (cDNA clone MGC:141404 IMAGE:40060889), complete cds.	BC120886
Lats2	1.24275	Mus musculus 0 day neonate head cDNA, RIKEN full-length enriched library, clone:4831438F24 product:large tumor suppressor 2, full insert sequence.	AK029242,AK163607,AY015061,AY015062,BC053028
Gsta2	1.23848	Mus musculus glutathione S-transferase, alpha 2 (Yc2), mRNA (cDNA clone MGC:74263 IMAGE:30303519), complete cds.	BC061133
BC003965	1.23721	PREDICTED: Mus musculus cDNA sequence BC003965 (BC003965), mRNA.	XM_128528
Trhr2	1.23545	Mus musculus thyrotropin releasing hormone receptor 2, mRNA (cDNA clone MGC:144635 IMAGE:40104412), complete cds.	BC117988
Mfsd2b	1.23233	Mus musculus activated spleen cDNA, RIKEN full-length enriched library, clone:F830008P21 product:hypothetical protein, full insert sequence.	AK156138,AK172423
Rbm28	1.20869	Mus musculus blastocyst blastocyst cDNA, RIKEN full-length enriched library, clone:I1C0028O10 product:hypothetical RNA-binding region RNP-1 (RNA recognition motif) containing protein, full insert sequence.	AK167050,BC018373
0610010O12Rik	1.2081	Mus musculus 10, 11 days embryo whole body cDNA, RIKEN full-length enriched library, clone:2810014E15 product:PUTATIVE NUCLEAR PROTEIN (PUTATIVE NUCLEAR PROTEIN ORF1-FL49) homolog [Homo sapiens], full insert sequence.	AK028217,BC028765
Prss52	1.20747	Mus musculus RIKEN cDNA 1700049K14 gene, mRNA (cDNA clone MGC:58671 IMAGE:6741678), complete cds.	BC049714
Itga7	1.20372	Mus musculus activated spleen cDNA, RIKEN full-length enriched library, clone:F830226M16 product:integrin alpha 7, full insert sequence.	AK157612,BC152747,L16544
Fam151b	1.19668	Mus musculus adult male testis cDNA, RIKEN full-length enriched library, clone:4930405M20 product:CHINESE HAMSTER DHFR-COAMPLIFIED PROTEIN (FRAGMENT) homolog [Cricetus cricetus], full insert sequence.	AK015100,XM_127489
LOC100040322	1.19428	Mus musculus adult male diencephalon cDNA, RIKEN full-length enriched library, clone:9330187G16 product:unclassifiable, full insert sequence.	AK136919
Arhgap4	1.18966	Mus musculus 16 days neonate thymus cDNA, RIKEN full-length enriched library, clone:A130009C12 product:hypothetical Cell division control protein 15 (CDC15)/Translation initiation factor SUI1 containing protein, full insert sequence.	AK037344,AY183125,BC109001
Zfp52	1.18491	Mus musculus zinc finger protein 52, mRNA (cDNA clone MGC:35978 IMAGE:5353641), complete cds.	BC021527
Ghrl	1.18251	Mus musculus mRNA for m46 protein (m46 gene).	AJ243503,AY179430,BC132230
Itga10	1.18248	Mus musculus integrin, alpha 10, mRNA (cDNA clone MGC:141495 IMAGE:40085898), complete cds.	BC115770
2010001M09Rik	1.18137	Mus musculus RIKEN cDNA 2010001M09 gene, mRNA (cDNA clone MGC:73549 IMAGE:875322), complete cds.	BC064044
Rpap2	1.18041	Mus musculus adult male diencephalon cDNA, RIKEN full-length enriched library, clone:9330188P05 product:hypothetical protein, full insert sequence.	AK034418,AK049889
Mmachc	1.1789	Mus musculus methylmalonic aciduria cblC type, with homocystinuria, mRNA (cDNA clone MGC:64799 IMAGE:6411797), complete cds.	BC054756
Nsun3	1.17815	Mus musculus 2 days neonate thymus thymic cells cDNA, RIKEN full-length enriched library, clone:E430008N23 product:similar to Hypothetical NOL1/NOP2/sun family containing protein [Mus musculus], full insert sequence.	AK153942,BC125628
Optc	1.17228	Mus musculus 0 day neonate eyeball cDNA, RIKEN full-length enriched library, clone:E130009I24 product:opticin, full insert sequence.	AK053318,AK153750,BC115928
Lactb	1.17136	Mus musculus lactamase, beta, mRNA (cDNA clone MGC:54450 IMAGE:6484767), complete cds.	BC046293
Traip	1.17071	Mus musculus TRAF-interacting protein, mRNA (cDNA clone MGC:13919 IMAGE:3990371), complete cds.	BC017374
Synpo2l	1.16971	Mus musculus 13 days embryo heart cDNA, RIKEN full-length enriched library, clone:D330013K06 product:CDNA FLJ12921 FIS, CLONE NT2RP2004600 homolog [Homo sapiens], full insert sequence.	AK084541
4930558J22Rik	1.16269	Mus musculus adult male testis cDNA, RIKEN full-length enriched library, clone:4930558J22 product:histone 4 protein, full insert sequence.	AK016178
Arfrp1	1.15809	Mus musculus mRNA for ARF-related protein 1 (Arfrp1 gene).	AJ413953,BC010713,BC046782
Chst2	1.1562	Mus musculus carbohydrate sulfotransferase 2, mRNA (cDNA clone MGC:62233 IMAGE:5707543), complete cds.	BC051963
Dgat2l6	1.15016	Mus musculus adult female vagina cDNA, RIKEN full-length enriched library, clone:9930021F22 product:unclassifiable, full insert sequence.	AK079438,XM_001000486
Plb1	1.1433	Mus musculus adult male testis cDNA, RIKEN full-length enriched library, clone:4930539A06 product:weakly similar to PHOSPHOLIPASE B [Rattus norvegicus], full insert sequence.	AK015993,AK030142,AK161095,BC033606,BC119077
2310007L24Rik	1.14138	Mus musculus adult male tongue cDNA, RIKEN full-length enriched library, clone:2310007L24 product:hypothetical protein, full insert sequence.	AK009213,XM_126508
Slc12a8	1.14114	Mus musculus 2 days pregnant adult female ovary cDNA, RIKEN full-length enriched library, clone:E330020C02 product:CATION-CHLORIDE COTRANSPORTER homolog [Mus musculus], full insert sequence.	AK087781,AK165080,BC030926
Mcoln2	1.14095	Mus musculus mucolipin 2, mRNA (cDNA clone MGC:35629 IMAGE:3967456), complete cds.	BC029847
Ptger3	1.1351	Mus musculus prostaglandin E receptor 3 (subtype EP3), mRNA (cDNA clone MGC:68155 IMAGE:6309451), complete cds.	BC058742,D10204,D17406
Wdr53	1.1339	Mus musculus WD repeat domain 53, mRNA (cDNA clone MGC:25430 IMAGE:3987279), complete cds.	BC028850
6530401N04Rik	1.13075	Mus musculus adult male testis cDNA, RIKEN full-length enriched library, clone:4930578F06 product:hypothetical alpha/beta-Hydrolases structure containing protein, full insert sequence.	AK016300,BC089589
Tjap1	1.12994	Mus musculus 0 day neonate lung cDNA, RIKEN full-length enriched library, clone:E030025P17 product:Hdlg-binding protein Pilt (Fragment), full insert sequence.	AK164925,AK169889,AK188857,AK190015,BC023316
AA386476	1.12555	Mus musculus 12 days embryo spinal ganglion cDNA, RIKEN full-length enriched library, clone:D130074B10 product:hypothetical protein, full insert sequence.	AK083994,XM_620653
Tmeff2	1.12504	Mus musculus adult male testis cDNA, RIKEN full-length enriched library, clone:4932418H01 product:transmembrane protein with EGF-like and two follistatin-like domains 2, full insert sequence.	AK030053,BC034850
Prph	1.12491	Mus musculus 2 days neonate sympathetic ganglion cDNA, RIKEN full-length enriched library, clone:7120476M05 product:peripherin 1, full insert sequence.	AK149021,BC046291
1700086O06Rik	1.12195	Mus musculus 0 day neonate thymus cDNA, RIKEN full-length enriched library, clone:A430001N24 product:hypothetical protein, full insert sequence.	AK039796,AK050707,XM_001478852
Lman1l	1.11699	Mus musculus slamp mRNA for sublingual acinar membrane protein, complete cds.	AB211986,BC020188
Muc2	1.11666	Mus musculus colonic mucin (MUC2) mRNA, partial cds.	AF016695,AF080584,AF121215,BC036168,XM_001473263,XM_975612
Fez2	1.11568	Mus musculus fasciculation and elongation protein zeta 2 (zygin II), mRNA (cDNA clone IMAGE:6594120).	BC052366,BC096619
Utp3	1.11486	Mus musculus UTP3, small subunit (SSU) processome component, homolog (S. cerevisiae, mRNA (cDNA clone MGC:36780 IMAGE:5371012), complete cds.	BC022994
Mecr	1.108	Mus musculus mitochondrial trans-2-enoyl-CoA reductase, mRNA (cDNA clone MGC:6611 IMAGE:3488760), complete cds.	BC003864
Lcp1	1.10516	Mus musculus adult male thymus cDNA, RIKEN full-length enriched library, clone:5830476K24 product:plastin 2, L, full insert sequence.	AK030987,AK149790,D37837
Eif3g	1.10249	Mus musculus eukaryotic translation initiation factor 3, subunit G, mRNA (cDNA clone MGC:5726 IMAGE:3592537), complete cds.	BC008511
Gtf2f2	1.10184	Mus musculus general transcription factor IIF, polypeptide 2, mRNA (cDNA clone MGC:18965 IMAGE:3986466), complete cds.	BC027173
C5ar1	1.09878	Mus musculus complement component 5a receptor 1, mRNA (cDNA clone MGC:159344 IMAGE:40130156), complete cds.	BC125641
3110082I17Rik	1.09213	Mus musculus RIKEN cDNA 3110082I17 gene, mRNA (cDNA clone MGC:68094 IMAGE:6490632), complete cds.	BC058580
Thoc5	1.09108	Mus musculus THO complex 5, mRNA (cDNA clone MGC:49541 IMAGE:3995737), complete cds.	BC039758
3010026O09Rik	1.09033	Mus musculus RIKEN cDNA 3010026O09 gene, mRNA (cDNA clone MGC:41012 IMAGE:1315017), complete cds.	BC028428
Ppie	1.08733	Mus musculus peptidylprolyl isomerase E (cyclophilin E), mRNA (cDNA clone MGC:54434 IMAGE:6468589), complete cds.	BC045154
Plbd1	1.08446	Mus musculus NOD-derived CD11c +ve dendritic cells cDNA, RIKEN full-length enriched library, clone:F630027C15 product:hypothetical Laminin A containing protein, full insert sequence.	AK170196,BC019793
Itgax	1.0834	Mus musculus integrin alpha X, mRNA (cDNA clone IMAGE:5315612), complete cds.	BC057200
Coq5	1.08289	Mus musculus coenzyme Q5 homolog, methyltransferase (yeast), mRNA (cDNA clone MGC:58137 IMAGE:6585618), complete cds.	BC052345
9030025P20Rik	1.08267	Mus musculus adult male colon cDNA, RIKEN full-length enriched library, clone:9030025P20 product:hypothetical protein, full insert sequence.	AK078855,AK160486
Wdr69	1.08154	Mus musculus adult male testis cDNA, RIKEN full-length enriched library, clone:4930563E19 product:hypothetical G-protein beta WD-40 repeats containing protein, full insert sequence.	AK016201,BC145995
Gm2633	1.08005	PREDICTED: Mus musculus hypothetical protein LOC100040155 (LOC100040155), mRNA.	XM_001474174
Zcchc7	1.07789	Mus musculus DNA segment, Chr 4, Wayne State University 132, expressed, mRNA (cDNA clone IMAGE:30020453), **** WARNING: chimeric clone ****.	BC050200,BC054405,BC117020
Baiap2l2	1.07763	Mus musculus 6 days neonate spleen cDNA, RIKEN full-length enriched library, clone:F430107O16 product:BK228A9.2 (Novel protein similar to FAS-ligand associated factor 3 and insulin receptor tyrosine kinase 53 kDa substrate) (Fragment) homolog [Homo sapiens], full insert sequence.	AK143783,BC048937
Dusp15	1.07637	Mus musculus dual specificity phosphatase-like 15, mRNA (cDNA clone MGC:151218 IMAGE:40126160), complete cds.	BC116841
Acta2	1.0742	Mus musculus adult male aorta and vein cDNA, RIKEN full-length enriched library, clone:A530078I09 product:inferred: actin, alpha 2, smooth muscle, aorta, full insert sequence.	AK080187,BC064800
Gps2	1.07192	Mus musculus G protein pathway suppressor 2 mRNA, complete cds.	AF153696,BC011317
Glipr1l1	1.07121	Mus musculus adult male testis cDNA, RIKEN full-length enriched library, clone:1700011E04 product:hypothetical Extracellular proteins SCP/Tpx-1/Ag5/PR-1/Sc7 containing protein, full insert sequence.	AK005860
Mamdc2	1.07075	Mus musculus MAM domain containing 2, mRNA (cDNA clone MGC:51491 IMAGE:4019075), complete cds.	BC042773
Gm7353	1.06707	PREDICTED: Mus musculus predicted gene, EG664817 (EG664817), mRNA.	XM_972852
Aptx	1.06265	Mus musculus 8 days embryo whole body cDNA, RIKEN full-length enriched library, clone:5730408C08 product:aprataxin, full insert sequence.	AK017522,AK088928,BC021872,BC068309
D830044I16Rik	1.06243	Mus musculus 16 days neonate heart cDNA, RIKEN full-length enriched library, clone:D830044I16 product:unclassifiable, full insert sequence.	AK086010,AK087237,BC099577
Snrpa1	1.06232	Mus musculus adult male cerebellum cDNA, RIKEN full-length enriched library, clone:1500015N06 product:small nuclear ribonucleoprotein polypeptide A', full insert sequence.	AK005256
2310039H08Rik	1.0528	Mus musculus RIKEN cDNA 2310039H08 gene, mRNA (cDNA clone MGC:47903 IMAGE:1513865), complete cds.	BC038674
C730027P07Rik	1.04921	Mus musculus adult male olfactory brain cDNA, RIKEN full-length enriched library, clone:6430501L13 product:hypothetical protein, full insert sequence.	AK134876,BC113767
Atp2b3	1.04314	Mus musculus ATPase, Ca++ transporting, plasma membrane 3, mRNA (cDNA clone MGC:144167 IMAGE:40098391), complete cds.	BC118975,BC118976
Gart	1.04147	Mus musculus 13 days embryo liver cDNA, RIKEN full-length enriched library, clone:I920021A03 product:phosphoribosylglycinamide formyltransferase, full insert sequence.	AK168445,AK168458
Idh3b	1.03629	Mus musculus isocitrate dehydrogenase 3 (NAD+) beta, mRNA (cDNA clone MGC:6572 IMAGE:3257667), complete cds.	BC009022
Fcgbp	1.03427	Mus musculus mRNA for IgG Fc binding protein, partial.	AJ011416,AK040441,AK077773,BC048952
Msh4	1.03237	Mus musculus adult male testis cDNA, RIKEN full-length enriched library, clone:4930485C04 product:mutS homolog 4 (E. coli), full insert sequence.	AK076820,AY351587,AY351590,AY351591,BC145838
Ttc21a	1.03086	Mus musculus adult male testis cDNA, RIKEN full-length enriched library, clone:4932431P04 product:Hypothetical tetratricopeptide repeat homolog [Mus musculus], full insert sequence.	AK133304,AK163163,BC133699
Lias	1.02773	Mus musculus 9.5 days embryo parthenogenote cDNA, RIKEN full-length enriched library, clone:B130042J08 product:lipoic acid synthetase, full insert sequence.	AK045167,BC002141
Olfm2	1.02684	Mus musculus olfactomedin 2, mRNA (cDNA clone MGC:144795 IMAGE:40106192), complete cds.	BC115981
Ttc1	1.02578	Mus musculus tetratricopeptide repeat domain 1, mRNA (cDNA clone MGC:7871 IMAGE:3581904), complete cds.	BC010236
1700055N04Rik	1.02266	Mus musculus adult male testis cDNA, RIKEN full-length enriched library, clone:1700055N04 product:hypothetical Aldehyde reductase (dehydrogenase), ALDH structure containing protein, full insert sequence.	AK006803,AK081788,XM_895013
Nle1	1.02142	Mus musculus notchless homolog 1 (Drosophila), mRNA (cDNA clone MGC:25690 IMAGE:3491925), complete cds.	BC018399
Mup20	1.01899	Mus musculus predicted gene, OTTMUSG00000007485, mRNA (cDNA clone MGC:107671 IMAGE:6746470), complete cds.	BC089613,BC092096
1110049F12Rik	1.0158	Mus musculus RIKEN cDNA 1110049F12 gene, mRNA (cDNA clone MGC:64617 IMAGE:5715038), complete cds.	BC052695
Srd5a2	1.01407	Mus musculus steroid 5 alpha-reductase 2, mRNA (cDNA clone MGC:159213 IMAGE:40130025), complete cds.	BC125510
Trmt1	1.00982	Mus musculus adult male aorta and vein cDNA, RIKEN full-length enriched library, clone:A530019I06 product:hypothetical protein, full insert sequence.	AK040715,AK159467,AK188154,AK188723,BC027404
Gm8172	1.00861	PREDICTED: Mus musculus predicted gene, EG666577 (EG666577), mRNA.	XM_984280
Rnf166	1.00492	Mus musculus ring finger protein 166, mRNA (cDNA clone MGC:163555 IMAGE:40130201), complete cds.	BC131924
Actn1	1.00415	Mus musculus actinin, alpha 1, mRNA (cDNA clone IMAGE:5352202), with apparent retained intron.	BC038919,BC054830,DQ288940
Asb11	1.00048	Mus musculus adult male kidney cDNA, RIKEN full-length enriched library, clone:0610009J12 product:ankyrin repeat and SOCS box-containing protein 11, full insert sequence.	AK002412,BC064047
Gm3950	0.999632	PREDICTED: Mus musculus hypothetical protein LOC100042656 (LOC100042656), mRNA.	XM_001478701
Gm2541	0.999363	PREDICTED: Mus musculus similar to DnaJ (Hsp40) homolog, subfamily B, member 6 (LOC100039994), mRNA.	XM_001473910
Farsb	0.997789	Mus musculus 10 days embryo whole body cDNA, RIKEN full-length enriched library, clone:2610524N17 product:phenylalanine-tRNA synthetase-like, full insert sequence.	AK012154,AK165645
Mmel1	0.994406	Mus musculus neprilysin-like peptidase alpha mRNA, complete cds.	AF302075,AK154366
Ddx1	0.993473	Mus musculus DEAD (Asp-Glu-Ala-Asp) box polypeptide 1, mRNA (cDNA clone MGC:6410 IMAGE:3587491), complete cds.	BC008570
Ankrd22	0.992188	Mus musculus ankyrin repeat domain 22, mRNA (cDNA clone MGC:6812 IMAGE:2648395), complete cds.	BC003460
Gm2490	0.991532	PREDICTED: Mus musculus similar to 4933409K07Rik protein (LOC100039909), mRNA.	XM_001473759
Supv3l1	0.990431	Mus musculus suppressor of var1, 3-like 1 (S. cerevisiae), mRNA (cDNA clone MGC:59435 IMAGE:6332552), complete cds.	BC049796
Dnajc11	0.985506	Mus musculus DnaJ (Hsp40) homolog, subfamily C, member 11, mRNA (cDNA clone IMAGE:6402355).	BC079852,BC085257
Shq1	0.983516	Mus musculus 10, 11 days embryo whole body cDNA, RIKEN full-length enriched library, clone:2810403P18 product:similar to CDNA FLJ10539 FIS, CLONE NT2RP2001218 [Homo sapiens], full insert sequence.	AK012978,BC052657
Slc8a3	0.981997	Mus musculus adult retina cDNA, RIKEN full-length enriched library, clone:A930029A02 product:solute carrier family 8 (sodium/calcium exchanger), member 3, full insert sequence.	AK044636,AK165197,BC052435
Tcta	0.981713	alt '9130410M22Rik#AW553637#C85065#Tctal'	BC019397
Tnpo2	0.967702	Mus musculus transportin 2 (importin 3, karyopherin beta 2b), mRNA (cDNA clone MGC:6380 IMAGE:3499838), complete cds.	BC003275
Xab2	0.966532	Mus musculus XPA binding protein 2, mRNA (cDNA clone MGC:29394 IMAGE:5066146), complete cds.	BC021341
Zfp330	0.964003	Mus musculus zinc finger protein 330, mRNA (cDNA clone MGC:6718 IMAGE:3586161), complete cds.	BC008086,BC030675,BC037025,BC083081
Adat2	0.959002	Mus musculus adenosine deaminase, tRNA-specific 2, TAD2 homolog (S. cerevisiae), mRNA (cDNA clone MGC:70202 IMAGE:5328466), complete cds.	BC062195
Smn1	0.957961	Mus musculus 10, 11 days embryo whole body cDNA, RIKEN full-length enriched library, clone:2810009F22 product:survival motor neuron, full insert sequence.	AK012698,BC037436,BC045158
Tex22	0.9558	Mus musculus testis expressed gene 22, mRNA (cDNA clone MGC:58738 IMAGE:6770610), complete cds.	BC048634
Ngdn	0.952824	Mus musculus neuroguidin, EIF4E binding protein, mRNA (cDNA clone MGC:63070 IMAGE:1515292), complete cds.	BC052790
Gm4296	0.951853	PREDICTED: Mus musculus hypothetical protein LOC100043211 (LOC100043211), mRNA.	XM_001480397
Parl	0.950735	Mus musculus cDNA, clone:Y2G0102L07, strand:minus, reference:ENSEMBL:Mouse-Transcript-ENST:ENSMUST00000048642, based on BLAT search.	AK205766,BC083153
Adhfe1	0.95016	Mus musculus adult male liver tumor cDNA, RIKEN full-length enriched library, clone:C730025H21 product:CDNA FLJ32430 FIS, CLONE SKMUS2001129, WEAKLY SIMILAR TO NAD-DEPENDENT METHANOL DEHYDROGENASE (EC 1.1.1.244) homolog [Homo sapiens], full insert sequence.	AK050178,BC026584
Spred3	0.945629	Mus musculus sprouty-related, EVH1 domain containing 3, mRNA (cDNA clone IMAGE:6392952).	BC052757,BC062119
Abcf1	0.941672	Mus musculus ATP-binding cassette, sub-family F (GCN20), member 1, mRNA (cDNA clone MGC:54834 IMAGE:6485365), complete cds.	BC046965,BC063094
Elac2	0.93769	Mus musculus elaC homolog 2 (E. coli), mRNA (cDNA clone MGC:54495 IMAGE:6493124), complete cds.	BC048235
Cmah	0.937022	alt '-'	AB061276,AK040274,AK083394,AK145110,AK145199,BC055079,NM_001111110
Mrpl33	0.93527	Mus musculus mitochondrial ribosomal protein L33, mRNA (cDNA clone MGC:35714 IMAGE:5365357), complete cds.	BC027018,BC037363,BC059722
9930013L23Rik	0.928764	Mus musculus 13 days embryo male testis cDNA, RIKEN full-length enriched library, clone:6030426J21 product:KIAA1199 PROTEIN (FRAGMENT) homolog [Homo sapiens], full insert sequence.	AK031417,AK036809,AK162689,AY007814,BC115873
Zc3h3	0.924433	Mus musculus 0 day neonate lung cDNA, RIKEN full-length enriched library, clone:E030001L16 product:hypothetical protein, full insert sequence.	AK086799,BC060682
Cep110	0.922743	Mus musculus 13 days embryo male testis cDNA, RIKEN full-length enriched library, clone:6030408K16 product:hypothetical Outer arm dynein light chain 1 structure containing protein, full insert sequence.	AK031338,AK088733,AK131139,BC023035,BC038386,BC050831,BC079536
Psmg3	0.922438	Mus musculus proteasome (prosome, macropain) assembly chaperone 3, mRNA (cDNA clone MGC:36857 IMAGE:4237608), complete cds.	BC027410,BC058692
Tssk3	0.922375	Mus musculus testis-specific serine kinase 3, mRNA (cDNA clone MGC:58221 IMAGE:6772177), complete cds.	BC048470
Mrps30	0.921604	Mus musculus mitochondrial ribosomal protein S30, mRNA (cDNA clone MGC:36913 IMAGE:4945650), complete cds.	BC029784
Elp3	0.918808	Mus musculus 2 days neonate thymus thymic cells cDNA, RIKEN full-length enriched library, clone:E430018B21 product:elongation protein 3 homolog (S. cerevisiae), full insert sequence.	AK088457,BC057453
Gsdma3	0.914104	Synthetic construct Mus musculus clone IMAGE:100015394, MGC:183276 gasdermin 3 (Gsdm3) mRNA, encodes complete protein.	BC148481,BC153077
Rbm17	0.908679	Mus musculus RNA binding motif protein 17, mRNA (cDNA clone MGC:41443 IMAGE:1446602), complete cds.	BC034896
Mre11a	0.908632	Mus musculus CRL-1722 L5178Y-R cDNA, RIKEN full-length enriched library, clone:I730064B08 product:meiotic recombination 11 homolog A (S. cerevisiae), full insert sequence.	AK168180,BC065144
Aimp1	0.903668	Mus musculus small inducible cytokine subfamily E, member 1, mRNA (cDNA clone MGC:6083 IMAGE:3496254), complete cds.	BC002054
Srbd1	0.899756	Mus musculus 13 days embryo stomach cDNA, RIKEN full-length enriched library, clone:D530025C17 product:hypothetical protein, full insert sequence.	AK021298,BC038140,BC100359,XM_001480810
Snip1	0.891139	Mus musculus adult male medulla oblongata cDNA, RIKEN full-length enriched library, clone:6330589C21 product:hypothetical Forkhead-associated (FHA) domain containing protein	AK078163
Zfp513	0.888363	Mus musculus NOD-derived CD11c +ve dendritic cells cDNA, RIKEN full-length enriched library, clone:F630008H06 product:zinc finger protein 513, full insert sequence.	AK154195,AK185045
Nup205	0.883253	Mus musculus 18 days pregnant adult female placenta and extra embryonic tissue cDNA, RIKEN full-length enriched library, clone:3830404O05 product:hypothetical protein, full insert sequence.	AK014419,AK087717,BC058729,BC060223
Ccl25	0.874824	Mus musculus 7 days neonate cerebellum cDNA, RIKEN full-length enriched library, clone:A730050C11 product:hypothetical protein, full insert sequence.	AK043043,AK132700,AK154211,BC117033
Gss	0.871249	Mus musculus adult male liver tumor cDNA, RIKEN full-length enriched library, clone:C730042M15 product:glutathione synthetase, full insert sequence.	AK149577,AK169276,BC003784
Gpr19	0.869923	Mus musculus adult male testis cDNA, RIKEN full-length enriched library, clone:4930515I20 product:G protein-coupled receptor 19, full insert sequence.	AK132917,AK140770
Bag5	0.863783	Mus musculus adult male testis cDNA, RIKEN full-length enriched library, clone:4930405J06 product:BCL2-associated athanogene 5, full insert sequence.	AK160246,BC037642
Ccdc84	0.859445	Mus musculus 0 day neonate kidney cDNA, RIKEN full-length enriched library, clone:D630044F24 product:hypothetical protein, full insert sequence.	AK052757,AK162606,BC096560,BC116877
Ccnk	0.85645	Mus musculus cyclin K, mRNA (cDNA clone MGC:28173 IMAGE:3986609), complete cds.	BC027297
1700001L05Rik	0.85204	Mus musculus adult male testis cDNA, RIKEN full-length enriched library, clone:1700001L05 product:unclassifiable, full insert sequence.	AK005608,AK132681,BC099567
Dbndd2	0.84944	Mus musculus dysbindin (dystrobrevin binding protein 1) domain containing 2, mRNA (cDNA clone MGC:28389 IMAGE:4022474), complete cds.	BC019947,BC030298
Rbmx2	0.84902	Mus musculus RNA binding motif protein, X-linked 2, mRNA (cDNA clone MGC:36482 IMAGE:5361950), complete cds.	BC026976
Ccdc112	0.842226	Mus musculus coiled-coil domain containing 112, mRNA (cDNA clone IMAGE:40062367), partial cds.	BC119623,XM_140320
Tmcc3	0.840434	Mus musculus transmembrane and coiled coil domains 3, mRNA (cDNA clone MGC:30586 IMAGE:3660220), complete cds.	BC026867,BC057202
Nol6	0.837609	Mus musculus nucleolar protein family 6 (RNA-associated), mRNA (cDNA clone MGC:69585 IMAGE:6827596), complete cds.	BC059820
Opa1	0.83464	Mus musculus adult male lung cDNA, RIKEN full-length enriched library, clone:1200011N24 product:DYNAMIN-LIKE 120 KDA PROTEIN, MITOCHONDRIAL PRECURSOR (OPTIC ATROPHY 1 GENE PROTEIN) homolog [Homo sapiens], full insert sequence.	AK004715,AK053861,BC145959
Utp11l	0.827633	Mus musculus UTP11-like, U3 small nucleolar ribonucleoprotein, (yeast), mRNA (cDNA clone MGC:74187 IMAGE:6706808), complete cds.	BC061074
Nsfl1c	0.827086	Mus musculus NSFL1 (p97) cofactor (p47), mRNA (cDNA clone MGC:61403 IMAGE:6818719), complete cds.	BC050936
Gm2675	0.826947	PREDICTED: Mus musculus hypothetical protein LOC100040231 (LOC100040231), mRNA.	XM_001474785
Nlrp1a	0.820798	Mus musculus activated spleen cDNA, RIKEN full-length enriched library, clone:F830113M05 product:hypothetical Disease resistance protein/NACHT nucleoside triphosphatase/NACHT-NTPase domain profile/Endoplasmic reticulum targeting sequence containing protein, full insert sequence.	AK157034,BC156396,DQ117601
Cyc1	0.815281	Mus musculus NOD-derived CD11c +ve dendritic cells cDNA, RIKEN full-length enriched library, clone:F630040K02 product:cytochrome c-1, full insert sequence.	AK170272,BC005620
0610040B10Rik	0.812492	Mus musculus adult male tongue cDNA, RIKEN full-length enriched library, clone:2310034A14 product:unclassifiable, full insert sequence.	AK009603
St3gal6	0.812147	Mus musculus adult male colon cDNA, RIKEN full-length enriched library, clone:9030623I11 product:sialyltransferase 10 (alpha-2,3-sialyltransferase VI), full insert sequence.	AK033562,AK162619,AK194005,BC026197,BC052338
Cwh43	0.809355	Mus musculus RIKEN cDNA C130090K23 gene, mRNA (cDNA clone MGC:27925 IMAGE:3584006), complete cds.	BC016523
Ubox5	0.80886	Mus musculus NOD-derived CD11c +ve dendritic cells cDNA, RIKEN full-length enriched library, clone:F630010C01 product:RING finger protein 37 (Ubiquitin conjugating enzyme 7 interacting protein 5) (UbcM4-interacting protein 5) homolog [Mus musculus], full insert sequence.	AK170024,AK170100,AK171070,BC025068
Fbxw8	0.803159	Mus musculus adult male corpus striatum cDNA, RIKEN full-length enriched library, clone:C030013C20 product:weakly similar to F-BOX PROTEIN FBX29 (FRAGMENT) [Homo sapiens], full insert sequence.	AK047695,BC009095,BC148428
Ccdc81	0.800897	Mus musculus adult male testis cDNA, RIKEN full-length enriched library, clone:4921521O07 product:RIKEN cDNA 4921513D09 gene, full insert sequence.	AK029544,BC152307
Dnahc17	0.800054	Mus musculus 10, 11 days embryo whole body cDNA, RIKEN full-length enriched library, clone:2810003K23 product:hypothetical protein, full insert sequence.	AK012661,AK173343,XM_126677,Z83807
Nvl	0.798381	Mus musculus adult male thymus cDNA, RIKEN full-length enriched library, clone:5830471N18 product:NUCLEAR VCP-LIKE PROTEIN (FRAGMENT) homolog [Homo sapiens], full insert sequence.	AK018049,AK134620,BC031847
Kcnip2	0.794324	Mus musculus Kv channel-interacting protein 2, mRNA (cDNA clone MGC:163846 IMAGE:40130492), complete cds.	BC132215,DQ148505
Pin1	0.789012	Mus musculus protein (peptidyl-prolyl cis/trans isomerase) NIMA-interacting 1, mRNA (cDNA clone MGC:46812 IMAGE:4971446), complete cds.	BC038254
Idh3a	0.78901	Mus musculus 17 days embryo heart cDNA, RIKEN full-length enriched library, clone:I920046H15 product:isocitrate dehydrogenase 3 (NAD+) alpha, full insert sequence.	AK146717,AK164038
Agxt2l2	0.785571	Mus musculus ES cells cDNA, RIKEN full-length enriched library, clone:2410073I10 product:Hypothetical PLP-dependent transferases structure containing protein homolog [Mus musculus], full insert sequence.	AK160557,BC024461
Katnal1	0.777957	Mus musculus katanin p60 subunit A-like 1, mRNA (cDNA clone MGC:40859 IMAGE:5369313), complete cds.	BC030434
Casc3	0.773202	Mus musculus 14 days pregnant adult female placenta cDNA, RIKEN full-length enriched library, clone:I530011P21 product:cancer susceptibility candidate 3, full insert sequence.	AK145886
Syt17	0.757638	Mus musculus adult male olfactory brain cDNA, RIKEN full-length enriched library, clone:6430587F14 product:brain and kidney protein, full insert sequence.	AK135098,AK145293,BC156838
Gm4540	0.74178	PREDICTED: Mus musculus similar to RIKEN cDNA 1810022K09 gene (LOC100043594), mRNA.	XM_001480813
Ddx49	0.738396	Mus musculus 7 days neonate cerebellum cDNA, RIKEN full-length enriched library, clone:A730013J18 product:hypothetical DEAD/DEAH box helicase/ATP-dependent helicase, DEAD-box containing protein, full insert sequence.	AK139073,BC099554
Manbal	0.733291	Mus musculus mannosidase, beta A, lysosomal-like, mRNA (cDNA clone MGC:19248 IMAGE:3674568), complete cds.	BC013803,BC030375
Uqcc	0.726859	Mus musculus 10 days embryo whole body cDNA, RIKEN full-length enriched library, clone:2600003C05 product:basic FGF repressed, Zic binding protein, full insert sequence.	AK011152,AK019425,BC050884
Setd6	0.721141	Mus musculus cDNA, clone:Y2G0134J12, strand:plus, reference:ENSEMBL:Mouse-Transcript-ENST:ENSMUST00000034096, based on BLAT search.	AK215299,AK215534
Nsun6	0.714508	Mus musculus adult male testis cDNA, RIKEN full-length enriched library, clone:4933403D21 product:hypothetical PUA domain/SAM (and some other nucleotide) binding motif/NOL1/NOP2/sun family containing protein, full insert sequence.	AK016629,AK016811,AK042750,BC053751,XM_001476307
Bola3	0.71173	Mus musculus bolA-like 3 (E. coli), mRNA (cDNA clone MGC:151324 IMAGE:40126266), complete cds.	BC116947
BC003331	0.711041	Mus musculus cDNA sequence BC003331, mRNA (cDNA clone MGC:7150 IMAGE:3256634), complete cds.	BC003331
Amotl2	0.709092	Mus musculus angiomotin-like protein 2 variant 2 (Amotl2) mRNA, complete cds.	AF175968
Dcp1b	0.70808	Mus musculus adult pancreas islet cells cDNA, RIKEN full-length enriched library, clone:C820013N21 product:weakly similar to Decapping enzyme hDcp1b [Homo sapiens], full insert sequence.	AK050548
Zcrb1	0.707076	Mus musculus 11 days embryo whole body cDNA, RIKEN full-length enriched library, clone:2700088M22 product:MADP-1 PROTEIN homolog [Homo sapiens], full insert sequence.	AK012589,AK170136,BC058368
Itgb6	0.703925	Mus musculus integrin beta-6 subunit mRNA, complete cds.	AF115376,AK008867,AK019511,AK036439,AK085900,BC049185
Psmd4	0.703683	Mus musculus mRNA for pUb-R3, complete cds.	AB029144,AB029145,AB029146,AF175574,BC009005
Hibch	0.701398	Mus musculus 3-hydroxyisobutyryl-Coenzyme A hydrolase, mRNA (cDNA clone MGC:31364 IMAGE:4238681), complete cds.	BC026437
Fbxw2	0.697918	Mus musculus F-box protein FWD2 (Fwd2) mRNA, complete cds.	AF140683,AK004015,AK009893,AK040764,AK045743,BC003834
Stoml2	0.692279	Mus musculus stomatin (Epb7.2)-like 2, mRNA (cDNA clone MGC:6777 IMAGE:2609584), complete cds.	BC003425,BC069941
BC034090	0.692222	Mus musculus 12 days embryo female mullerian duct includes surrounding region cDNA, RIKEN full-length enriched library, clone:6820428L09 product:weakly similar to KIAA1614 PROTEIN (FRAGMENT) [Homo sapiens], full insert sequence.	AK078517
Fbf1	0.690362	Mus musculus 13 days embryo forelimb cDNA, RIKEN full-length enriched library, clone:5930413D20 product:inferred: structural protein FBF1 {Mus musculus}, full insert sequence.	AK031140,BC043126
Ube2f	0.688423	Mus musculus 10 day old male pancreas cDNA, RIKEN full-length enriched library, clone:1810062L23 product:NEDD8-conjugating enzyme NCE2 (EC 6.3.2.19) (Ubiquitin-conjugating enzyme E2) (Ubiquitin-protein ligase) (Ubiquitin carrier protein) homolog [Homo sapiens], full insert sequence.	AK007937,AK010957,AK030594,BC016117
Cct6a	0.684488	Mus musculus chaperonin subunit 6a (zeta), mRNA (cDNA clone MGC:11850 IMAGE:3597455), complete cds.	BC018459,BC094352,XM_001471643
Ttn	0.682655	Mus musculus 16 days neonate heart cDNA, RIKEN full-length enriched library, clone:D830007G01 product:similar to TITIN Z-DISC (FRAGMENT) [Homo sapiens], full insert sequence.	AK052859,AK085811,AK139762,AK142833,AK157782,BC025840
9130011J15Rik	0.681961	Mus musculus RIKEN cDNA 9130011J15 gene, mRNA (cDNA clone MGC:48184 IMAGE:1512313), complete cds.	BC037511,BC055692
Gm4535	0.679019	PREDICTED: Mus musculus similar to Ran-interacting protein MOG1, transcript variant 1 (LOC100043585), mRNA.	XM_001480697
BC017158	0.674363	Mus musculus cDNA sequence BC017158, mRNA (cDNA clone MGC:28903 IMAGE:4919869), complete cds.	BC017158
Ttf1	0.670794	Mus musculus transcription termination factor 1, mRNA (cDNA clone MGC:69635 IMAGE:6847867), complete cds.	BC059011
Dlgap1	0.67046	Mus musculus adult male testis cDNA, RIKEN full-length enriched library, clone:4933422O14 product:DISKS LARGE-ASSOCIATED PROTEIN 1 (DAP-1) (GUANYLATE KINASE-ASSOCIATED PROTEIN) (SAP90/PSD-95-ASSOCIATED PROTEIN 1) (SAPAP1) (PSD-95/SAP90 BINDING PROTEIN 1) (FRAGMENT) homolog [Mus musculus], full insert sequence.	AK016873,AK031410,AK033901,AK035763,AK036307,AK043683,AK147448,AK161941,AK163430,AK163689,BC094369
2610318N02Rik	0.670422	Mus musculus 17 days embryo kidney cDNA, RIKEN full-length enriched library, clone:I920062J18 product:hypothetical Proline-rich region profile containing protein, full insert sequence.	AK146836,BC039993
Abi1	0.668734	Mus musculus bone marrow macrophage cDNA, RIKEN full-length enriched library, clone:I830046F18 product:Warning: possibly chimeric clone, full insert sequence.	AK152046,BC004657
Zscan10	0.66597	Mus musculus zinc finger protein 206 variant 2 (Zfp206) mRNA, complete cds.	DQ323930,EF152500,EF152501,EF152502,EF152504
Afmid	0.665407	Mus musculus adult male colon cDNA, RIKEN full-length enriched library, clone:9030621K19 product:hypothetical alpha/beta-Hydrolases structure containing protein, full insert sequence.	AK018563,BC024452,BC066780
Crhr1	0.663004	alt 'CRFR1#Crhr#MGC124237#MGC124240'	AF369654,AF369656,BC103675,BC105673
Pcid2	0.660622	Mus musculus PCI domain containing 2, mRNA (cDNA clone MGC:143948 IMAGE:40095328), complete cds.	BC118533
Ndufaf2	0.660228	Mus musculus Ndufa12-like, mRNA (cDNA clone MGC:151352 IMAGE:40126294), complete cds.	BC116975,XM_001476048
Polr1d	0.658017	Mus musculus RNA polymerase 1-3, mRNA (cDNA clone MGC:5906 IMAGE:3591169), complete cds.	BC002025,BC087884
Herpud1	0.642339	Mus musculus 16 days embryo head cDNA, RIKEN full-length enriched library, clone:C130067M24 product:homocysteine-inducible, endoplasmic reticulum stress-inducible, ubiquitin-like domain member 1, full insert sequence.	AK081688,BC013523
Slmo2	0.638276	Mus musculus slowmo homolog 2 (Drosophila), mRNA (cDNA clone MGC:30391 IMAGE:4235395), complete cds.	BC026968
Snx9	0.635087	Mus musculus cDNA, clone:Y1G0106B04, strand:minus, reference:ENSEMBL:Mouse-Transcript-ENST:ENSMUST00000002436, based on BLAT search.	AK191492,AK194036,AK204095,AK218282,BC014814
Il2	0.622595	Mus musculus interleukin 2, mRNA (cDNA clone MGC:151222 IMAGE:40126164), complete cds.	BC116845
Rad50	0.622077	Mus musculus adult male testis cDNA, RIKEN full-length enriched library, clone:4930528I04 product:RAD50 homolog [Mus musculus], full insert sequence.	AK132949,AK144155
Cops2	0.607281	Mus musculus ES cells cDNA, RIKEN full-length enriched library, clone:2410004E04 product:SIGNALOSOME SUBUNIT 2 (SGN2) (COP9 COMPLEX SUBUNIT 2) (THYROID RECEPTOR INTERACTING PROTEIN 15) (TRIP15) homolog [Mus musculus], full insert sequence.	AK010383,AK145225
Tmem214	0.606251	Mus musculus RIKEN cDNA 1110039B18 gene, mRNA (cDNA clone MGC:37879 IMAGE:5101205), complete cds.	BC022142
Pcolce2	0.599241	Mus musculus procollagen C-endopeptidase enhancer 2, mRNA (cDNA clone MGC:56885 IMAGE:6310294), complete cds.	BC051174
Reps1	0.598305	Mus musculus bone marrow macrophage cDNA, RIKEN full-length enriched library, clone:I830027O09 product:RalBP1 associated Eps domain containing protein, full insert sequence.	AK151309,NM_001111065
Tsen15	0.595703	Mus musculus RIKEN cDNA 5730449L18 gene, mRNA (cDNA clone MGC:35720 IMAGE:5002659), complete cds.	BC024342,BC145701
Tdrd3	0.593674	Mus musculus 12 days embryo male wolffian duct includes surrounding region cDNA, RIKEN full-length enriched library, clone:6720468N18 product:hypothetical Ubiquitin-associated domain/Tudor domain containing protein, full insert sequence.	AK032892,BC005670,BC066144
Aasdhppt	0.581259	Mus musculus adult male small intestine cDNA, RIKEN full-length enriched library, clone:2010309J24 product:similar to PROTEINX0005 [Homo sapiens], full insert sequence.	AK008554,AK014188,AK031766,AK088977,BC030043,BC038013,BC049851
Clint1	0.566111	Mus musculus mRNA for mKIAA0171 protein.	AB093212
Rnf121	0.559681	Mus musculus visual cortex cDNA, RIKEN full-length enriched library, clone:K530038F17 product:ring finger protein 121, full insert sequence.	AK159032,BC022686
Stk39	0.553919	Mus musculus 6 days neonate head cDNA, RIKEN full-length enriched library, clone:5430411A13 product:serine/threonine kinase 39, STE20/SPS1 homolog (yeast), full insert sequence.	AK017292,AK132016,BC051964
Csrp1	0.547972	Mus musculus cysteine and glycine-rich protein 1, mRNA (cDNA clone MGC:6534 IMAGE:2654089), complete cds.	BC006912
Ythdf2	0.542047	Mus musculus YTH domain family 2, mRNA (cDNA clone MGC:11691 IMAGE:3962417), complete cds.	BC014797,BC028994
Uqcrc2	0.538478	Mus musculus ubiquinol cytochrome c reductase core protein 2, mRNA (cDNA clone MGC:6453 IMAGE:2609295), complete cds.	BC003423
Chchd5	0.514891	Mus musculus coiled-coil-helix-coiled-coil-helix domain containing 5, mRNA (cDNA clone MGC:106912 IMAGE:1515083), complete cds.	BC094414,BC096668
Nup155	0.507904	Mus musculus 7 days neonate cerebellum cDNA, RIKEN full-length enriched library, clone:A730014B21 product:NUCLEOPORIN 155 homolog [Mus musculus], full insert sequence.	AK042661,AK145717
Tgfb1i1	0.506406	Mus musculus adult male aorta and vein cDNA, RIKEN full-length enriched library, clone:A530093G23 product:transforming growth factor beta 1 induced transcript 1, full insert sequence.	AK041233,AK085042,AK087114,BC002049,BC056362,DQ143894,DQ143895,DQ143898
Usp39	0.498434	Mus musculus ubiquitin specific peptidase 39, mRNA (cDNA clone MGC:36658 IMAGE:5365862), complete cds.	BC026983
Srrm1	0.495742	Mus musculus 15 days embryo head cDNA, RIKEN full-length enriched library, clone:4022401C19 product:serine/arginine repetitive matrix 1, full insert sequence.	AK028412,BC079542,BC094322
Zdhhc24	0.488206	Mus musculus ES cells cDNA, RIKEN full-length enriched library, clone:2410017K02 product:leukocyte receptor cluster (LRC) member 4, full insert sequence.	AK028164,BC056621,BC152943
Slc29a1	0.482213	alt '1200014D21Rik#AA407560#ENT1'	AF305501,AK004756,AK205461,BC004828
Cxxc5	0.468915	Mus musculus adult male testis cDNA, RIKEN full-length enriched library, clone:4930415K17 product:HYPOTHETICAL 32.8 KDA PROTEIN, full insert sequence.	AK015150,BC016207
Dlat	0.468533	Mus musculus dihydrolipoamide S-acetyltransferase (E2 component of pyruvate dehydrogenase complex), mRNA (cDNA clone MGC:37696 IMAGE:5059786), complete cds.	BC026680,BC031495,BC069862
Dus3l	0.400954	Mus musculus dihydrouridine synthase 3-like (S. cerevisiae), mRNA (cDNA clone IMAGE:5342590), complete cds.	BC023942,BC052481
Gtf3a	0.37402	Mus musculus general transcription factor III A, mRNA (cDNA clone MGC:40923 IMAGE:5374268), complete cds.	BC032292
Rfpl4	0.360403	Mus musculus ret finger protein-like 4, mRNA (cDNA clone MGC:76552 IMAGE:30474534), complete cds.	BC069834
Ppih	0.328775	Mus musculus adult male cerebellum cDNA, RIKEN full-length enriched library, clone:1500011D08 product:U-SNRNP-ASSOCIATED CYCLOPHILIN (EC 5.2.1.8) homolog [Homo sapiens], full insert sequence.	AK005202,AK014665,BC050116,BC098490,NM_001110129,NM_001110130
Pabpc4	0.271559	Mus musculus adult male testis cDNA, RIKEN full-length enriched library, clone:4933407N23 product:poly A binding protein, cytoplasmic 4, full insert sequence.	AK016732,AK135962,AK162172,BC003283,BC010345,BC056432,BC058263
Adamts7	-2.94593	Mus musculus ADAMTS7B (Adamts7) mRNA, complete cds.	AY551090
Acox2	-2.41321	Mus musculus acyl-Coenzyme A oxidase 2, branched chain, mRNA (cDNA clone MGC:29247 IMAGE:5052291), complete cds.	BC021339
Ypel2	-2.25964	Mus musculus yippee-like 2 (Drosophila), mRNA (cDNA clone MGC:118499 IMAGE:6467362), complete cds.	BC121190
Zfp273	-2.21144	Mus musculus zinc finger protein 273, mRNA (cDNA clone MGC:106025 IMAGE:4952142), complete cds.	BC094501
Cbr2	-2.17947	Mus musculus carbonyl reductase 2, mRNA (cDNA clone MGC:18465 IMAGE:4219349), complete cds.	BC010758
Itgb2	-2.16814	Mus musculus integrin beta 2, mRNA (cDNA clone MGC:175531 IMAGE:40130947), complete cds.	BC145644
Hba-a1	-2.1316	Mus musculus hemoglobin alpha, adult chain 1, mRNA (cDNA clone MGC:57888 IMAGE:5684314), complete cds.	BC043020
Irx3	-2.07	Mus musculus 0 day neonate lung cDNA, RIKEN full-length enriched library, clone:E030042N12 product:Iroquois related homeobox 3 (Drosophila), full insert sequence.	AK143023
Gpr85	-2.00729	Mus musculus 7 days neonate cerebellum cDNA, RIKEN full-length enriched library, clone:A730054N22 product:G-protein coupled receptor, SREB2 homolog [Homo sapiens], full insert sequence.	AK043090
Steap3	-1.98965	Mus musculus STEAP family member 3, mRNA (cDNA clone MGC:47007 IMAGE:2651584), complete cds.	BC037435,NM_001085409
Cxcr7	-1.96815	Mus musculus chemokine (C-X-C motif) receptor 7, mRNA (cDNA clone MGC:18378 IMAGE:4242244), complete cds.	BC015254
Mmp19	-1.96769	Mus musculus adult male aorta and vein cDNA, RIKEN full-length enriched library, clone:A530065E22 product:matrix metalloproteinase 19, full insert sequence.	AK080125,AK136517,BC112966
Trp53inp1	-1.95271	Mus musculus 2 days pregnant adult female oviduct cDNA, RIKEN full-length enriched library, clone:E230031J17 product:thymus expressed acidic protein, full insert sequence.	AK054214,AY034611,BC132124
Rgs9bp	-1.79301	Mus musculus regulator of G-protein signalling 9 binding protein, mRNA (cDNA clone MGC:141479 IMAGE:40081388), complete cds.	BC118006
Emilin1	-1.78999	Mus musculus 16 days neonate thymus cDNA, RIKEN full-length enriched library, clone:A130072K23 product:elastin microfibril interfacer 1, full insert sequence.	AK138020,BC005481
Mgst1	-1.78176	Mus musculus microsomal glutathione S-transferase 1, mRNA (cDNA clone MGC:6549 IMAGE:2655738), complete cds.	BC009155
Ndufaf3	-1.77736	Mus musculus RIKEN cDNA 4733401H18 gene, mRNA (cDNA clone MGC:41068 IMAGE:5118121), complete cds.	BC027513
Angptl4	-1.76996	Mus musculus angiopoietin-like 4, mRNA (cDNA clone MGC:11598 IMAGE:3966729), complete cds.	BC006611
Btd	-1.76352	Mus musculus biotinidase, mRNA (cDNA clone MGC:35781 IMAGE:5099802), complete cds.	BC024051
Nr2f1	-1.74866	Mus musculus nuclear receptor subfamily 2, group F, member 1, mRNA (cDNA clone MGC:118474 IMAGE:30245025), complete cds.	BC108408
Gdf15	-1.71226	Mus musculus kidney CCL-142 RAG cDNA, RIKEN full-length enriched library, clone:G430094K23 product:growth differentiation factor 15, full insert sequence.	AK144199,BC067248
5930403N24Rik	-1.70388	Mus musculus 0 day neonate thymus cDNA, RIKEN full-length enriched library, clone:A430086K14 product:unclassifiable, full insert sequence.	AK040320
Cda	-1.68975	Mus musculus cytidine deaminase, mRNA (cDNA clone MGC:60919 IMAGE:6433052), complete cds.	BC050114
A930004D18Rik	-1.68031	Mus musculus adult retina cDNA, RIKEN full-length enriched library, clone:A930007L12 product:RIKEN cDNA 2410005G18 gene, full insert sequence.	AK044329
Spn	-1.67965	Mus musculus sialophorin, mRNA (cDNA clone MGC:124038 IMAGE:40045521), complete cds.	BC100738
Tifa	-1.65895	Mus musculus 3 days neonate thymus cDNA, RIKEN full-length enriched library, clone:A630044O12 product:Traf2 binding protein, full insert sequence.	AK041891,AK044221,BC065775
Dcxr	-1.64322	Mus musculus adult male thymus cDNA, RIKEN full-length enriched library, clone:5830431D24 product:dicarbonyl L-xylulose reductase, full insert sequence.	AK161732,BC012247
Mtmr11	-1.64273	Mus musculus myotubularin related protein 11, mRNA (cDNA clone MGC:59008 IMAGE:6486043), complete cds.	BC051083
Zfp40	-1.63008	Mus musculus zinc finger protein 40, mRNA (cDNA clone MGC:74348 IMAGE:30248495), complete cds.	BC061205
Sp4	-1.61047	Mus musculus trans-acting transcription factor 4, mRNA (cDNA clone MGC:100176 IMAGE:30637762), complete cds.	BC076630
4930445K14Rik	-1.60816	Mus musculus adult male testis cDNA, RIKEN full-length enriched library, clone:4930445K14 product:hypothetical protein, full insert sequence.	AK015392
E2f2	-1.60695	Mus musculus E2F transcription factor 2, mRNA (cDNA clone MGC:69659 IMAGE:6848237), complete cds.	BC062101
Nudt15	-1.57841	Mus musculus nudix (nucleoside diphosphate linked moiety X)-type motif 15, mRNA (cDNA clone MGC:74051 IMAGE:30302091), complete cds.	BC060962
Sc4mol	-1.57724	Mus musculus sterol-C4-methyl oxidase-like, mRNA (cDNA clone MGC:11745 IMAGE:3152545), complete cds.	BC006802
Lxn	-1.57619	Mus musculus latexin, mRNA (cDNA clone MGC:144352 IMAGE:40101205), complete cds.	BC115521
Klc4	-1.57041	Mus musculus NOD-derived CD11c +ve dendritic cells cDNA, RIKEN full-length enriched library, clone:F630201A09 product:Kinesin-like protein 8, full insert sequence.	AK170793,BC005746
Armcx1	-1.55718	Mus musculus 17 days embryo heart cDNA, RIKEN full-length enriched library, clone:I920086D05 product:similar to ALEX1 (Hypothetical protein FLJ90304) [Homo sapiens], full insert sequence.	AK147002
Kcnn4	-1.55345	Mus musculus B6-derived CD11 +ve dendritic cells cDNA, RIKEN full-length enriched library, clone:F730319A12 product:potassium intermediate/small conductance calcium-activated channel, subfamily N, member 4, full insert sequence.	AK155910,BC010274
Dcn	-1.5491	Mus musculus 14 days pregnant adult female placenta cDNA, RIKEN full-length enriched library, clone:I530012P09 product:decorin, full insert sequence.	AK145905,BC132521
Aqp5	-1.54099	Mus musculus adult male lung cDNA, RIKEN full-length enriched library, clone:1200013B18 product:aquaporin 5, full insert sequence.	AK004736
4933431K14Rik	-1.5314	PREDICTED: Mus musculus RIKEN cDNA 4933431K14 gene (4933431K14Rik), mRNA.	XM_001472662
D14Ertd449e	-1.52313	Mus musculus DNA segment, Chr 14, ERATO Doi 449, expressed, mRNA (cDNA clone MGC:25850 IMAGE:4194400), complete cds.	BC031854
Bcl9	-1.52191	Mus musculus adult male brain UNDEFINED_CELL_LINE cDNA, RIKEN full-length enriched library, clone:M5C1102K16 product:B-cell CLL/lymphoma 9, full insert sequence.	AK147659
Stap2	-1.52058	Mus musculus signal transducing adaptor family member 2, mRNA (cDNA clone MGC:37525 IMAGE:4986113), complete cds.	BC026642
Sertad3	-1.51332	Mus musculus SERTA domain containing 3, mRNA (cDNA clone MGC:41372 IMAGE:1364881), complete cds.	BC034886
Gm6421	-1.50798	PREDICTED: Mus musculus predicted gene, EG623365, transcript variant 1 (EG623365), mRNA.	XM_001477359
Ccrk	-1.50739	Mus musculus cell cycle related kinase, mRNA (cDNA clone MGC:38901 IMAGE:5362198), complete cds.	BC031907
Angpt1	-1.5062	Mus musculus mRNA for mKIAA0003 protein.	AK172868
Casp6	-1.49741	Mus musculus caspase 6, mRNA (cDNA clone MGC:5873 IMAGE:3491126), complete cds.	BC002022
Slc27a1	-1.49327	Mus musculus adult male aorta and vein cDNA, RIKEN full-length enriched library, clone:A530045M22 product:solute carrier family 27 (fatty acid transporter), member 1, full insert sequence.	AK040923,AK137700,BC028937
Rfx7	-1.49095	Mus musculus NOD-derived CD11c +ve dendritic cells cDNA, RIKEN full-length enriched library, clone:F630037L10 product:Hypothetical RFX DNA-binding domain containing protein (Fragment) homolog [Mus musculus], full insert sequence.	AK170249,BC156261
Cdkn2b	-1.48972	Mus musculus cyclin-dependent kinase inhibitor 2B (p15, inhibits CDK4), mRNA (cDNA clone MGC:5793 IMAGE:3495097), complete cds.	BC002010
Fhod1	-1.48739	Mus musculus formin homology 2 domain containing 1, mRNA (cDNA clone MGC:79190 IMAGE:30354865), complete cds.	BC060654
Gprc5b	-1.48597	Mus musculus G protein-coupled receptor, family C, group 5, member B, mRNA (cDNA clone MGC:25522 IMAGE:3499841), complete cds.	BC020004
2010320M18Rik	-1.48105	Mus musculus RIKEN cDNA 2010320M18 gene, mRNA (cDNA clone IMAGE:6817805).	BC059891
Trib2	-1.47625	Mus musculus tribbles homolog 2 (Drosophila), mRNA (cDNA clone MGC:32449 IMAGE:5043179), complete cds.	BC034338,XM_001480364
Cdk2ap2	-1.46663	Mus musculus CDK2-associated protein 2, mRNA (cDNA clone MGC:35657 IMAGE:5342719), complete cds.	BC025656
Chchd10	-1.46349	Mus musculus Nur77 downstream gene 2, mRNA (cDNA clone MGC:74330 IMAGE:6595773), complete cds.	BC061190,BC083357
Tm7sf2	-1.46042	Mus musculus adult male hypothalamus cDNA, RIKEN full-length enriched library, clone:A230087P13 product:transmembrane 7 superfamily member 2, full insert sequence.	AK039028,AK040016,AK043687,BC014769
Ccnyl1	-1.45329	Mus musculus cyclin Y-like 1 (Ccnyl1), mRNA.	NM_001097644
Slc43a2	-1.44542	Mus musculus slc43a2 mRNA for L-type amino acid transporter 4, complete cds.	AB120363,AK143773,AK158440,AK172685,BC042513,BC050243
Rhoq	-1.43154	Mus musculus ras homolog gene family, member Q, mRNA (cDNA clone MGC:54926 IMAGE:2582017), complete cds.	BC048813,BC056363
Pdgfra	-1.41859	Mus musculus adult male urinary bladder cDNA, RIKEN full-length enriched library, clone:9530057A20 product:platelet derived growth factor receptor, alpha polypeptide, full insert sequence.	AK035501,AK139094,AK145097,BC037467,BC053036
Cpa6	-1.41162	Mus musculus adult male colon cDNA, RIKEN full-length enriched library, clone:9030616D13 product:hypothetical Zinc carboxypeptidases, carboxypeptidase A metalloprotease (M14) family containing protein, full insert sequence.	AK078883,BC119559
Slc35a5	-1.40852	Mus musculus solute carrier family 35, member A5, mRNA (cDNA clone MGC:18998 IMAGE:4013987), complete cds.	BC011115
Tmem8	-1.40672	Mus musculus transmembrane protein 8 (five membrane-spanning domains), mRNA (cDNA clone MGC:11794 IMAGE:3595205), complete cds.	BC005722
Tet1	-1.4051	Mus musculus 13 days embryo liver cDNA, RIKEN full-length enriched library, clone:2510010B09 product:hypothetical protein, full insert sequence.	AK010953,AK129421,XM_125673
Rgs3	-1.40248	Mus musculus regulator of G-protein signaling 3s mRNA, complete cds.	AF215669,AK004648,AK041392,AK171666,AK215250
Gm2884	-1.39741	PREDICTED: Mus musculus hypothetical protein LOC100040653 (LOC100040653), mRNA.	XM_001475029
Ksr1	-1.38116	Mus musculus adult male bone cDNA, RIKEN full-length enriched library, clone:9830132H07 product:kinase suppressor of ras, full insert sequence.	AK137532
Jarid2	-1.37937	Mus musculus 9.5 days embryo parthenogenote cDNA, RIKEN full-length enriched library, clone:B130010D11 product:jumonji, full insert sequence.	AK044888,AK045214,AK164134,BC052444,D31967
Luzp4	-1.37401	PREDICTED: Mus musculus novel protein similar to ovary testis transcribed (Ott), transcript variant 1 (LOC434865), mRNA.	XM_486789
Insig1	-1.36701	Mus musculus insulin induced gene 1, mRNA (cDNA clone MGC:163798 IMAGE:40130444), complete cds.	BC132167
C77080	-1.36643	Mus musculus 16 days neonate thymus cDNA, RIKEN full-length enriched library, clone:A130072D05 product:hypothetical Proline-rich region profile/Serine-rich region profile containing protein, full insert sequence.	AK038020
Cd74	-1.36222	Mus musculus CD74 antigen (invariant polypeptide of major histocompatibility complex, class II antigen-associated), mRNA (cDNA clone MGC:6517 IMAGE:2650401), complete cds.	BC003476,BC096435
Cox7a1	-1.35913	Mus musculus cytochrome c oxidase, subunit VIIa 1, mRNA (cDNA clone MGC:74067 IMAGE:6543330), complete cds.	BC060974
4833427G06Rik	-1.35554	Mus musculus RIKEN cDNA 4833427G06 gene, mRNA (cDNA clone MGC:58631 IMAGE:6707436), complete cds.	BC048587
Gm2011	-1.35456	PREDICTED: Mus musculus hypothetical protein LOC100039027 (LOC100039027), mRNA.	XM_001472399
4930447F24Rik	-1.35206	Mus musculus adult male testis cDNA, RIKEN full-length enriched library, clone:4930447F24 product:unclassifiable, full insert sequence.	AK015404
Snn	-1.34677	Mus musculus stannin, mRNA (cDNA clone MGC:12052 IMAGE:3707801), complete cds.	BC006961,BC087932
BC031353	-1.34232	Mus musculus 0 day neonate eyeball cDNA, RIKEN full-length enriched library, clone:E130302P19 product:hypothetical protein, full insert sequence.	AK087474,AK159022,AK173161
Tob1	-1.34209	Mus musculus transducer of ErbB-2.1, mRNA (cDNA clone MGC:105220 IMAGE:30629144), complete cds.	BC082588
Rgl1	-1.3411	Mus musculus ral guanine nucleotide dissociation stimulator,-like 1, mRNA (cDNA clone MGC:18430 IMAGE:4241244), complete cds.	BC017678
2900092E17Rik	-1.33448	Mus musculus RIKEN cDNA 2900092E17 gene, mRNA (cDNA clone MGC:7316 IMAGE:3485982), complete cds.	BC003932
Pcx	-1.33399	Mus musculus activated spleen cDNA, RIKEN full-length enriched library, clone:F830201B12 product:pyruvate carboxylase, full insert sequence.	AK172320
RP23-100C5.8	-1.33121	Mus musculus B16 F10Y cells cDNA, RIKEN full-length enriched library, clone:G370065L11 product:ProSAPiP1 protein, full insert sequence.	AK148251,AK161711,BC058280
Hoxa3	-1.32599	Mus musculus homeo box A3, mRNA (cDNA clone MGC:106040 IMAGE:6476230), complete cds.	BC096612,Y11717
Lpcat3	-1.32282	Mus musculus membrane bound O-acyltransferase domain containing 5, mRNA (cDNA clone MGC:11670 IMAGE:3709076), complete cds.	BC006753
Sphk1	-1.31942	Mus musculus sphingosine kinase (SPHK1a) mRNA, partial cds.	AF068748,AK028667,AK155332
Akr1b10	-1.31923	Mus musculus adult male pituitary gland cDNA, RIKEN full-length enriched library, clone:5330423M05 product:ALDOSE REDUCTASE (FRAGMENT) homolog [Pan troglodytes], full insert sequence.	AK019906,AK169490,BC037690
Zfp606	-1.31301	Mus musculus zinc finger protein 606, mRNA (cDNA clone MGC:64782 IMAGE:6837952), complete cds.	BC052747
H2afv	-1.30981	Mus musculus NOD-derived CD11c +ve dendritic cells cDNA, RIKEN full-length enriched library, clone:F630201N14 product:H2A histone family, member V, full insert sequence.	AK155105,BC028539,XM_001476068
Ptms	-1.30679	Mus musculus parathymosin, mRNA (cDNA clone MGC:64697 IMAGE:5715702), complete cds.	BC052699
Igsf9b	-1.30587	Mus musculus mRNA for mKIAA1030 protein.	AK220364
1110012D08Rik	-1.30069	Mus musculus cDNA, clone:Y2G0108N12, strand:minus, reference:ENSEMBL:Mouse-Transcript-ENST:ENSMUST00000051011, based on BLAT search.	AK207701,BC037624
Gramd1b	-1.29403	Mus musculus 14, 17 days embryo head cDNA, RIKEN full-length enriched library, clone:3222402H23 product:KIAA1201 PROTEIN (FRAGMENT) homolog [Homo sapiens], full insert sequence.	AK028277,AK122465
Rom1	-1.28942	Mus musculus rod outer segment membrane protein 1, mRNA (cDNA clone MGC:25373 IMAGE:4527997), complete cds.	BC014827
Pcdhga9	-1.28853	Mus musculus protocadherin gamma subfamily A, 9, mRNA (cDNA clone MGC:90623 IMAGE:30536557), complete cds.	BC079567
Cbx7	-1.28838	Mus musculus adult male corpora quadrigemina cDNA, RIKEN full-length enriched library, clone:B230307D15 product:CHROMOBOX PROTEIN HOMOLOG 7 homolog [Homo sapiens], full insert sequence.	AK045714,BC021398
Tshz1	-1.27394	Mus musculus serologically defined colon cancer antigen 33, mRNA (cDNA clone IMAGE:5363241), partial cds.	BC040215
Fam188b	-1.27046	Mus musculus adult male testis cDNA, RIKEN full-length enriched library, clone:4922505K22 product:hypothetical protein, full insert sequence.	AK161304,BC118940
Zmynd8	-1.2681	Mus musculus mRNA for mKIAA1125 protein.	AB093284,AK003657,AK080667,AK132427,AK155864,BC023300,BC048186,BC063267
Dennd2d	-1.26607	Mus musculus DENN/MADD domain containing 2D, mRNA (cDNA clone MGC:49552 IMAGE:5035764), complete cds.	BC043727,NM_001093754
Lhfpl2	-1.2648	Mus musculus 15 days embryo head cDNA, RIKEN full-length enriched library, clone:D930005I04 product:hypothetical Aminotransferases class-II containing protein, full insert sequence.	AK052969
Thbs2	-1.26462	Mus musculus thrombospondin 2, mRNA (cDNA clone MGC:60568 IMAGE:30062369), complete cds.	BC053702
Trib3	-1.26043	Mus musculus tribbles homolog 3 (Drosophila), mRNA (cDNA clone MGC:18731 IMAGE:3980838), complete cds.	BC012955
2610035D17Rik	-1.25814	Mus musculus 10 days embryo whole body cDNA, RIKEN full-length enriched library, clone:2610035D17 product:unclassifiable, full insert sequence.	AK011682,AK031204,XM_902349
Vash2	-1.25488	Mus musculus 16 days embryo head cDNA, RIKEN full-length enriched library, clone:C130093B07 product:hypothetical protein, full insert sequence.	AK140989
Nova1	-1.2543	Mus musculus ventral neuron-specific protein 1 NOVA1 (Nova1) mRNA, partial cds.	AF232828,AK090295,XM_001472258,XM_001472321
Adamtsl5	-1.25253	Mus musculus ADAMTS-like 5, mRNA (cDNA clone MGC:41037 IMAGE:2938098), complete cds.	BC034843
Ott	-1.24884	M.musculus mRNA for Ott protein, clone m11.	X96604
Lasp1	-1.2447	Mus musculus LIM and SH3 protein 1, mRNA (cDNA clone MGC:5975 IMAGE:3490532), complete cds.	BC010840
Tinagl1	-1.23998	Mus musculus 0 day neonate lung cDNA, RIKEN full-length enriched library, clone:E030029M14 product:lipocalin 7, full insert sequence.	AK087142,BC005738
Gnpda1	-1.23505	Mus musculus glucosamine-6-phosphate deaminase 1, mRNA (cDNA clone MGC:25224 IMAGE:4220980), complete cds.	BC014800
Ddit4	-1.22898	Mus musculus DNA-damage-inducible transcript 4, mRNA (cDNA clone MGC:163623 IMAGE:40130269), complete cds.	BC131992,BC132645
Slc24a6	-1.22525	Mus musculus solute carrier family 24 (sodium/potassium/calcium exchanger), member 6, mRNA (cDNA clone MGC:49300 IMAGE:5137181), complete cds.	BC043689
Ubtd1	-1.22447	Mus musculus ubiquitin domain containing 1, mRNA (cDNA clone MGC:28905 IMAGE:4920477), complete cds.	BC016129
Tmem173	-1.2223	Mus musculus activated spleen cDNA, RIKEN full-length enriched library, clone:F830212L23 product:hypothetical protein, full insert sequence.	AK157370,AK158458
Ugt1a10	-1.21963	Mus musculus UDP glycosyltransferase 1 family, polypeptide A10, mRNA (cDNA clone MGC:107546 IMAGE:30120494), complete cds.	BC089569
Fam110a	-1.21557	Mus musculus RIKEN cDNA 5430432M24 gene, mRNA (cDNA clone MGC:25739 IMAGE:3987755), complete cds.	BC018162
Bmper	-1.20704	Mus musculus BMP-binding endothelial regulator, mRNA (cDNA clone MGC:76491 IMAGE:30098453), complete cds.	BC066153
Etv1	-1.20556	Mus musculus adult male olfactory brain cDNA, RIKEN full-length enriched library, clone:6430505L09 product:ets variant gene 1, full insert sequence.	AK032224,BC005645
Pdcl	-1.20545	Mus musculus phosducin-like, mRNA (cDNA clone MGC:6407 IMAGE:3586612), complete cds.	BC006578
Itgb5	-1.20491	Mus musculus 0 day neonate eyeball cDNA, RIKEN full-length enriched library, clone:E130303G13 product:integrin beta 5, full insert sequence.	AK087476,BC058246
Pfn2	-1.20439	Mus musculus adult male hippocampus cDNA, RIKEN full-length enriched library, clone:C630004L04 product:profilin 2, full insert sequence.	AK164145,BC024363
Sertad1	-1.19482	Mus musculus SERTA domain containing 1, mRNA (cDNA clone MGC:27573 IMAGE:4486318), complete cds.	BC016077
Phf15	-1.19409	Mus musculus adult male brain UNDEFINED_CELL_LINE cDNA, RIKEN full-length enriched library, clone:M5C1044G02 product:PHD finger protein 15, full insert sequence.	AK147453,BC117856
Stk11ip	-1.1934	Mus musculus activated spleen cDNA, RIKEN full-length enriched library, clone:F830008I10 product:serine/threonine kinase 11 interacting protein, full insert sequence.	AK156122,BC061635
Zfp418	-1.19225	Mus musculus zinc finger protein 418, mRNA (cDNA clone MGC:38956 IMAGE:5363178), complete cds.	BC024761
3110057O12Rik	-1.19116	Mus musculus adult male tongue cDNA, RIKEN full-length enriched library, clone:2310045B05 product:inferred: RIKEN cDNA 3110057O12 gene / putative [Mus musculus], full insert sequence.	AK009813,AK019438,AK163334,AK169375,BC011312,BC051081,BC092533
Mmp14	-1.18319	Mus musculus matrix metallopeptidase 14 (membrane-inserted), mRNA (cDNA clone MGC:100194 IMAGE:30658833), complete cds.	BC076638
Nat6	-1.18266	Mus musculus hyaluronidase 1 (Hyal1) and Fus 2 (Fus2) bicistronic mRNA, transcript variant 1, partial cds	AF417492,AF417493,AF417498,BC026545
Ctns	-1.17944	Mus musculus 2 days pregnant adult female ovary cDNA, RIKEN full-length enriched library, clone:E330028G04 product:cystinosis, nephropathic, full insert sequence.	AK054467,BC005479
Dhrs9	-1.17741	Mus musculus dehydrogenase/reductase (SDR family) member 9, mRNA (cDNA clone MGC:143824 IMAGE:40093681), complete cds.	BC118029
Gm8615	-1.17073	PREDICTED: Mus musculus predicted gene, EG667410 (EG667410), mRNA.	XM_990406
Hexim2	-1.16969	Mus musculus adult male testis cDNA, RIKEN full-length enriched library, clone:4933402L21 product:similar to CDNA FLJ32384 FIS, CLONE SKMUS1000104, WEAKLY SIMILAR TO HOMO SAPIENS HEXIM1 PROTEIN [Homo sapiens], full insert sequence.	AK016624,AK160110,AK194920,BC026458,BC115597
Kcnab1	-1.16475	Mus musculus adult male lung cDNA, RIKEN full-length enriched library, clone:1200009D09 product:potassium voltage-gated channel, shaker-related subfamily, beta member 1, full insert sequence.	AK004666
H3f3a	-1.16445	Mus musculus 11 days embryo whole body cDNA, RIKEN full-length enriched library, clone:2700088O13 product:H3 histone, family 3A, full insert sequence.	AK160635,BC002268,BC106177
Il6ra	-1.15902	Mus musculus 0 day neonate cerebellum cDNA, RIKEN full-length enriched library, clone:C230098M17 product:interleukin 6 receptor, alpha, full insert sequence.	AK141197,BC148583
Hexim1	-1.15499	Mus musculus hexamethylene bis-acetamide inducible 1, mRNA (cDNA clone MGC:36249 IMAGE:5067620), complete cds.	BC022111
Lrrc8e	-1.15023	Mus musculus leucine rich repeat containing 8 family, member E, mRNA (cDNA clone MGC:91131 IMAGE:30481669), complete cds.	BC080783
Cbx4	-1.1485	Mus musculus cDNA clone IMAGE:4167783, containing frame-shift errors.	BC018304,BC115843,BC117801
Rora	-1.14804	Mus musculus 16 days neonate heart cDNA, RIKEN full-length enriched library, clone:D830046K01 product:RAR-related orphan receptor alpha, full insert sequence.	AK086033,AK087905
Antxr1	-1.14655	Mus musculus 13 days embryo male testis cDNA, RIKEN full-length enriched library, clone:6030436P19 product:ANTRAX TOXIN RECEPTOR PRECURSOR (TUMOR ENDOTHELIAL MARKER 8) homolog [Mus musculus], full insert sequence.	AK031465,AK048637,BC057043
Ncstn	-1.14594	Mus musculus nicastrin, mRNA (cDNA clone MGC:28725 IMAGE:4458780), complete cds.	BC019998
Ar	-1.14407	Mus musculus adult female vagina cDNA, RIKEN full-length enriched library, clone:9930108B21 product:unclassifiable, full insert sequence.	AK037070,BC148496
Hdac5	-1.14242	Mus musculus 14 days pregnant adult female amnion cDNA, RIKEN full-length enriched library, clone:I530019J22 product:histone deacetylase 5, full insert sequence.	AK145972,AK161956,BC058554
Gpr177	-1.14042	Mus musculus 11 days pregnant adult female ovary and uterus cDNA, RIKEN full-length enriched library, clone:5031439A09 product:hypothetical protein, full insert sequence.	AK019886,AK031444,AK159977,BC075615
Hoxa10	-1.1372	Mus musculus homeo box A10, mRNA (cDNA clone MGC:59357 IMAGE:6511608), complete cds.	BC050839
Clip2	-1.13498	Mus musculus CAP-GLY domain containing linker protein 2, mRNA (cDNA clone MGC:27892 IMAGE:3498067), complete cds.	BC039162,BC053048
Gstm1	-1.13269	Mus musculus glutathione S-transferase, mu 1, mRNA (cDNA clone MGC:6200 IMAGE:3600444), complete cds.	BC003822,BC091763
Egr3	-1.12968	Mus musculus adult male testis cDNA, RIKEN full-length enriched library, clone:4930445J05 product:inferred: early growth response 3 / zinc finger DNA-binding protein {Mus musculus}, full insert sequence.	AK076775,BC103568
Tmem106b	-1.12834	Mus musculus transmembrane protein 106B, mRNA (cDNA clone MGC:56923 IMAGE:6313498), complete cds.	BC050246
Kitl	-1.12777	Mus musculus 3 days neonate thymus cDNA, RIKEN full-length enriched library, clone:A630048N03 product:kit ligand, full insert sequence.	AK041961,BC011322,M64262,S40534
Cdc42ep4	-1.12604	Mus musculus Borg4 mRNA, partial cds.	AF165114,BC003857
Tlk1	-1.1243	Mus musculus tousled-like kinase 1, mRNA (cDNA clone MGC:59579 IMAGE:6507968), complete cds.	BC051641
Calm1	-1.12401	Mus musculus calmodulin 1, mRNA (cDNA clone MGC:64720 IMAGE:6838207), complete cds.	BC054805
Fam128b	-1.12265	Mus musculus 10 days embryo whole body cDNA, RIKEN full-length enriched library, clone:2610001E06 product:hypothetical protein, full insert sequence.	AK011255,BC027550
Dagla	-1.12177	Mus musculus cDNA, RIKEN full-length enriched library, clone:M5C1025K20 product:neural stem cell-derived dendrite regulator, full insert sequence.	AK147384,BC148308
Cdk2	-1.12029	Mus musculus cyclin-dependent kinase 2, mRNA (cDNA clone MGC:11474 IMAGE:3709730), complete cds.	BC005654
Sec22c	-1.11961	Mus musculus 13 days embryo forelimb cDNA, RIKEN full-length enriched library, clone:5930407I15 product:similar to VESICLE TRAFFICKING PROTEIN [Homo sapiens], full insert sequence.	AK031125,BC046289
Hyal1	-1.11828	Mus musculus 10 days neonate skin cDNA, RIKEN full-length enriched library, clone:4732472K22 product:hyaluronidase 1, full insert sequence.	AK028942,BC021636
Maf1	-1.11508	Mus musculus 18-day embryo whole body cDNA, RIKEN full-length enriched library, clone:1110068E11 product:MAF1 homolog (yeast), full insert sequence.	AK004406
Bhlhe40	-1.11077	Mus musculus basic helix-loop-helix domain containing, class B2, mRNA (cDNA clone MGC:11663 IMAGE:3707474), complete cds.	BC010720
Mmp28	-1.10989	Mus musculus bone marrow macrophage cDNA, RIKEN full-length enriched library, clone:I830025C11 product:matrix metalloproteinase 28 (epilysin), full insert sequence.	AK151100,AY065653
Zfp30	-1.10961	Mus musculus adult male pituitary gland cDNA, RIKEN full-length enriched library, clone:5330432C24 product:zinc finger protein 30, full insert sequence.	AK030562,AK032058,BC051972
Kbtbd4	-1.10576	Mus musculus kelch repeat and BTB (POZ) domain containing 4, mRNA (cDNA clone MGC:35684 IMAGE:4481431), complete cds.	BC025103
Unc5b	-1.10444	Mus musculus cDNA, RIKEN full-length enriched library, clone:M5C1087F23 product:Netrin receptor Unc5h2 homolog [Mus musculus], full insert sequence.	AK147603,BC057560
Mex3b	-1.10274	Mus musculus 2 days neonate thymus thymic cells cDNA, RIKEN full-length enriched library, clone:E430019M05 product:unclassifiable, full insert sequence.	AK088538,XM_620516
Casd1	-1.10268	Mus musculus CAS1 domain containing 1, mRNA (cDNA clone MGC:159080 IMAGE:40129892), complete cds.	BC125377
Unk	-1.09707	Mus musculus 13 days embryo male testis cDNA, RIKEN full-length enriched library, clone:6030444D23 product:zinc finger CCCH type domain containing 5, full insert sequence.	AK134361
Sin3a	-1.09668	Mus musculus transcriptional regulator, SIN3A (yeast), mRNA (cDNA clone MGC:64685 IMAGE:6837144), complete cds.	BC052716,L36831,NM_001110350
Klhl24	-1.09139	Mus musculus kelch-like 24 (Drosophila), mRNA (cDNA clone MGC:29441 IMAGE:3965863), complete cds.	BC021407,XM_001479111
S1pr2	-1.08928	Mus musculus endothelial differentiation, sphingolipid G-protein-coupled receptor, 5, mRNA (cDNA clone MGC:107350 IMAGE:30042746), complete cds.	BC096760
Grn	-1.08907	Mus musculus granulin, mRNA (cDNA clone MGC:150044 IMAGE:40109630), complete cds.	BC129849
Gm4174	-1.08665	PREDICTED: Mus musculus hypothetical protein LOC100043018 (LOC100043018), mRNA.	XM_001479344
Enpp5	-1.0816	Mus musculus adult male olfactory brain cDNA, RIKEN full-length enriched library, clone:6430522B21 product:ectonucleotide pyrophosphatase/phosphodiesterase 5, full insert sequence.	AK032341,BC089320
Nat15	-1.08036	Mus musculus 0 day neonate thymus cDNA, RIKEN full-length enriched library, clone:A430027I09 product:hypothetical protein, full insert sequence.	AK039910,BC004837
Galc	-1.07682	Mus musculus galactosylceramidase, mRNA (cDNA clone MGC:109683 IMAGE:30635559), complete cds.	BC086671
Eno2	-1.07528	Mus musculus enolase 2, gamma neuronal, mRNA (cDNA clone IMAGE:3711960), partial cds.	BC009018,BC031739
E130112L23Rik	-1.073	Mus musculus 0 day neonate eyeball cDNA, RIKEN full-length enriched library, clone:E130112L23 product:similar to Human full-length cDNA 5-PRIME end of clone CS0DI001YE04 of placenta of Homo sapiens (Human) (Fragment) [Homo sapiens], full insert sequence.	AK053592,AK131136,AK155659,AK163945,BC059018
Itga5	-1.06751	Mus musculus integrin alpha 5 (fibronectin receptor alpha), mRNA (cDNA clone MGC:63321 IMAGE:6821577), complete cds.	BC050943
Lrrn4cl	-1.06162	Mus musculus adult inner ear cDNA, RIKEN full-length enriched library, clone:F930049F21 product:hypothetical Fibronectin, type III/Fibronectin, type III-like fold containing protein, full insert sequence.	AK158268,BC107244
Rnase4	-1.05885	Mus musculus ribonuclease, RNase A family 4, mRNA (cDNA clone MGC:11599 IMAGE:3967265), complete cds.	BC005569,BC061105
Extl3	-1.05764	Mus musculus exostoses (multiple)-like 3, mRNA (cDNA clone MGC:63377 IMAGE:6834580), complete cds.	BC065073
Plod1	-1.05538	Mus musculus 17 days embryo head cDNA, RIKEN full-length enriched library, clone:3322404M22 product:procollagen-lysine, 2-oxoglutarate 5-dioxygenase 1, full insert sequence.	AK160822,BC006599
Hmgn3	-1.05165	Mus musculus high mobility group nucleosomal binding domain 3, mRNA (cDNA clone MGC:11574 IMAGE:3597594), complete cds.	BC005693
Krba1	-1.05116	Mus musculus brain cDNA, clone MNCb-1826.	AB041543,AK038090,AK128931,AK162934,AK173281
Pdcd4	-1.04143	Mus musculus programmed cell death 4, mRNA (cDNA clone MGC:67030 IMAGE:6414089), complete cds.	BC055739,D86344
Smpd1	-1.04112	Mus musculus adult male hypothalamus cDNA, RIKEN full-length enriched library, clone:A230003M07 product:sphingomyelin phosphodiesterase 1, acid lysosomal, full insert sequence.	AK138133,BC011304,BC034515
1500031L02Rik	-1.03616	Mus musculus RIKEN cDNA 1500031L02 gene, mRNA (cDNA clone MGC:35695 IMAGE:5346460), complete cds.	BC023715
Ankrd37	-1.03546	Mus musculus ankyrin repeat domain 37, mRNA (cDNA clone MGC:49359 IMAGE:5352548), complete cds.	BC039642
Pkia	-1.03159	Mus musculus protein kinase inhibitor, alpha, mRNA (cDNA clone MGC:54726 IMAGE:6308831), complete cds.	BC048244
Ranbp6	-1.02939	Mus musculus RAN binding protein 6, mRNA (cDNA clone MGC:59399 IMAGE:6518485), complete cds.	BC056759
Ctsk	-1.02918	Mus musculus cathepsin K, mRNA (cDNA clone MGC:54691 IMAGE:6390854), complete cds.	BC046320
Trps1	-1.02641	Mus musculus adult male bone cDNA, RIKEN full-length enriched library, clone:9830138H06 product:trichorhinophalangeal syndrome I (human), full insert sequence.	AK036590,AK142355,BC037058,BC049857
C1s	-1.02244	Mus musculus complement component 1, s subcomponent, mRNA (cDNA clone MGC:19094 IMAGE:4196654), complete cds.	BC018319,BC111880,NM_001097617
Slc39a3	-1.01707	Mus musculus 0 day neonate eyeball cDNA, RIKEN full-length enriched library, clone:E130309N19 product:hypothetical ZIP Zinc transporter containing protein, full insert sequence.	AK087519,BC005502
0610031J06Rik	-1.01674	Mus musculus RIKEN cDNA 0610031J06 gene, mRNA (cDNA clone MGC:27637 IMAGE:4507218), complete cds.	BC021547
1700034J05Rik	-1.01266	Mus musculus adult male testis cDNA, RIKEN full-length enriched library, clone:1700034J05 product:RIKEN cDNA 1700034J05 gene, full insert sequence.	AK006598,BC052362
Gm6532	-1.00919	PREDICTED: Mus musculus predicted gene, EG624862 (EG624862), mRNA.	XM_889408
Wdr81	-1.00447	Mus musculus premature mRNA for mFLJ00182 protein.	AK131146,AK172019,XM_001002633
Il7	-1.00264	Mus musculus 3 days neonate thymus cDNA, RIKEN full-length enriched library, clone:A630052B02 product:interleukin 7, full insert sequence.	AK042009,AK052452,BC110553
Akap13	-1.00144	Mus musculus adult male testis cDNA, RIKEN full-length enriched library, clone:1700026G02 product:hypothetical protein, full insert sequence.	AK006382,AK037815,AK133803,AK135576,AK149507,AK162999,AK172125,AK172678,AY033771,BC051232,XM_133543
Clcn4-2	-1.00092	Mus musculus 8 days embryo whole body cDNA, RIKEN full-length enriched library, clone:5730407G24 product:chloride channel 4-2, full insert sequence.	AK133759,AK160325,BC005553,BC110668
Zfp503	-0.990591	Mus musculus zinc finger protein 503, mRNA (cDNA clone MGC:29018 IMAGE:3481880), complete cds.	BC018484,BC058952,BC066027
4931408A02Rik	-0.981177	Mus musculus C21orf63 protein (C21orf63) mRNA, complete cds.	AF358257,AK016443,AK037486,BC132305
Mospd3	-0.9763	Mus musculus motile sperm domain containing 3, mRNA (cDNA clone MGC:6647 IMAGE:3496491), complete cds.	BC003880,BC039620
Gm5831	-0.975776	PREDICTED: Mus musculus similar to SP140 nuclear body protein family member, transcript variant 4 (LOC545339), mRNA.	XM_901143
Csrnp2	-0.966639	Mus musculus cDNA sequence BC035295, mRNA (cDNA clone MGC:28165 IMAGE:3985077), complete cds.	BC035295
Ip6k2	-0.965655	Mus musculus adult male cerebellum cDNA, RIKEN full-length enriched library, clone:1500005N04 product:SIMILAR TO MAMMALIAN INOSITOL HEXAKISPHOSPHATE KINASE 2 homolog [Homo sapiens], full insert sequence.	AK005166,AK050593,AK057615,BC039922,BC060059,BC096640
Klf4	-0.965327	Mus musculus Kruppel-like factor 4 (gut), mRNA (cDNA clone MGC:11479 IMAGE:3156339), complete cds.	BC010301
Ubtd2	-0.964889	Mus musculus ubiquitin domain containing 2, mRNA (cDNA clone MGC:67186 IMAGE:6825513), complete cds.	BC057026
B630019K06Rik	-0.964048	Mus musculus RIKEN cDNA B630019K06 gene, mRNA (cDNA clone MGC:67565 IMAGE:6403722), complete cds.	BC055780
Patz1	-0.963161	Mus musculus 16 days embryo lung cDNA, RIKEN full-length enriched library, clone:8430401L15 product:zinc finger protein 278, full insert sequence.	AK018372,AK166189,BC055947,BC072649
Neu1	-0.955855	Mus musculus neuraminidase 1, mRNA (cDNA clone MGC:5824 IMAGE:3498197), complete cds.	BC004666
Crot	-0.954135	Mus musculus 16 days neonate thymus cDNA, RIKEN full-length enriched library, clone:A130068E12 product:carnitine O-octanoyltransferase, full insert sequence.	AK037973,BC006593,BC012308
Zbed3	-0.945147	Mus musculus in vitro fertilized eggs cDNA, RIKEN full-length enriched library, clone:7420443B10 product:weakly similar to Zinc finger BED domain containing protein 3 [Homo sapiens], full insert sequence.	AK162164
Cic	-0.944626	Mus musculus mRNA for mKIAA0306 protein.	AB093224,AK147276,BC035474,BC152804,NM_001110131
Ctdsp1	-0.944605	Mus musculus CTD (carboxy-terminal domain, RNA polymerase II, polypeptide A) small phosphatase 1, mRNA (cDNA clone MGC:54918 IMAGE:6439402), complete cds.	BC049184,BC079638
Ugt1a6a	-0.941521	Mus musculus adult male urinary bladder cDNA, RIKEN full-length enriched library, clone:9530044G16 product:UDP glycosyltransferase 1 family, polypeptide A6, full insert sequence.	AK162514,AY227197,BC069940
Nptxr	-0.941134	Mus musculus neuronal pentraxin receptor, mRNA (cDNA clone MGC:66862 IMAGE:6826075), complete cds.	BC058962,BC098199
Rras	-0.938138	Mus musculus Harvey rat sarcoma oncogene, subgroup R, mRNA (cDNA clone MGC:6162 IMAGE:3483313), complete cds.	BC009105,BC110562
Rab33b	-0.935017	Mus musculus RAB33B, member of RAS oncogene family, mRNA (cDNA clone MGC:86105 IMAGE:6815992), complete cds.	BC065076
Cdc42se1	-0.934512	Mus musculus CDC42 small effector 1, mRNA (cDNA clone MGC:74053 IMAGE:6743495), complete cds.	BC060964
Irgq	-0.931784	Mus musculus immunity-related GTPase family, Q, mRNA (cDNA clone MGC:73929 IMAGE:5705226), complete cds.	BC056347
Egln3	-0.929476	Mus musculus EGL nine homolog 3 (C. elegans), mRNA (cDNA clone MGC:36685 IMAGE:5371854), complete cds.	BC022961,BC044926,BC058278,BC069893
B4galt1	-0.92905	Mus musculus UDP-Gal:betaGlcNAc beta 1,4- galactosyltransferase, polypeptide 1, mRNA (cDNA clone MGC:62188 IMAGE:5698356), complete cds.	BC053006
1700017B05Rik	-0.921629	Mus musculus adult male testis cDNA, RIKEN full-length enriched library, clone:1700017B05 product:RIKEN cDNA 1700017B05 gene, full insert sequence.	AK006055,AK080676,BC118527
AW549877	-0.920549	Mus musculus expressed sequence AW549877, mRNA (cDNA clone MGC:12113 IMAGE:3709876), complete cds.	BC016504
Sdc1	-0.916356	alt 'AA408134#AA409076#CD138#Sstn#Synd#Synd1#syn-1'	AF134897,BC010560
Extl2	-0.909928	Mus musculus 12 days embryo head cDNA, RIKEN full-length enriched library, clone:3000001D04 product:exotoses (multiple)-like 2, full insert sequence.	AK019370,BC031438
C1rb	-0.909325	Mus musculus complement component C1RB (C1rb) mRNA, complete cds.	AF459018,XM_001002804
Ptpn6	-0.907921	Mus musculus 10 days neonate skin cDNA, RIKEN full-length enriched library, clone:4732477I12 product:hemopoietic cell phosphatase, full insert sequence.	AK132509,BC012660
Lrfn4	-0.907741	Mus musculus leucine rich repeat and fibronectin type III domain containing 4, mRNA (cDNA clone MGC:36464 IMAGE:5358628), complete cds.	BC023036,BC023156
Insig2	-0.90677	Mus musculus adult male liver tumor cDNA, RIKEN full-length enriched library, clone:C730043J18 product:INSULIN INDUCED PROTEIN 2 homolog [Homo sapiens], full insert sequence.	AK050394,BC015288,BC023067,BC024411
Slc26a2	-0.904687	Mus musculus solute carrier family 26 (sulfate transporter), member 2, mRNA (cDNA clone MGC:14061 IMAGE:4014785), complete cds.	BC028345
Ube2g1	-0.903228	Mus musculus 11 days embryo whole body cDNA, RIKEN full-length enriched library, clone:2700079P04 product:UBIQUITIN-CONJUGATING ENZYME E2 G1 (EC 6.3.2.19) (UBIQUITIN-PROTEIN LIGASE G1) (UBIQUITIN CARRIER PROTEIN G1) homolog [Homo sapiens], full insert sequence.	AK012539,BC065083,BC096474
Pard6a	-0.902858	Mus musculus par-6 (partitioning defective 6,) homolog alpha (C. elegans), mRNA (cDNA clone MGC:58236 IMAGE:6771847), complete cds.	BC049593,BC061114
Lmnb1	-0.902102	Mus musculus lamin B1, mRNA (cDNA clone MGC:64675 IMAGE:6816118), complete cds.	BC052729
Sgk3	-0.899452	Mus musculus bone marrow macrophage cDNA, RIKEN full-length enriched library, clone:I830044M04 product:serum/glucocorticoid regulated kinase 3, full insert sequence.	AK151996,AK171959,BC018363
Calm2	-0.899208	Mus musculus calmodulin 2, mRNA (cDNA clone MGC:29145 IMAGE:4006686), complete cds.	BC021347,BC051444
2410022L05Rik	-0.898031	Mus musculus RIKEN cDNA 2410022L05 gene, mRNA (cDNA clone MGC:35741 IMAGE:2647299), complete cds.	BC029192
Mllt6	-0.89711	Synthetic construct Mus musculus clone IMAGE:100015432, MGC:183296 myeloid/lymphoid or mixed lineage-leukemia translocation to 6 homolog (Drosophila) (Mllt6) mRNA, encodes complete protein.	BC148410
Dse	-0.896744	Mus musculus dermatan sulfate epimerase, mRNA (cDNA clone MGC:62486 IMAGE:6401066), complete cds.	BC053095
Jkamp	-0.888744	Mus musculus adult male lung cDNA, RIKEN full-length enriched library, clone:1200003C05 product:SIMILAR TO HYPOTHETICAL PROTEIN homolog [Mus musculus], full insert sequence.	AK004555,BC002238
Zfp322a	-0.887175	Mus musculus zinc finger protein 322a, mRNA (cDNA clone MGC:49393 IMAGE:5369339), complete cds.	BC043711,NM_001111107
Bmi1	-0.886355	Mus musculus 1 cell embryo 1 cell cDNA, RIKEN full-length enriched library, clone:I0C0045B19 product:B lymphoma Mo-MLV insertion region 1, full insert sequence.	AK145437,BC053708,BC056384
Mfsd8	-0.881403	Mus musculus major facilitator superfamily domain containing 8, mRNA (cDNA clone MGC:132949 IMAGE:40061889), complete cds.	BC113790
Hoxb8	-0.880085	Mus musculus 18-day embryo whole body cDNA, RIKEN full-length enriched library, clone:1110025L10 product:homeo box B8, full insert sequence.	AK131612
Casp12	-0.878441	Mus musculus 4 days neonate male adipose cDNA, RIKEN full-length enriched library, clone:B430309C06 product:caspase 12, full insert sequence.	AK046681,AK053407,BC028979
Cd99l2	-0.875169	Mus musculus Cd99 antigen-like 2, mRNA (cDNA clone MGC:25773 IMAGE:4013657), complete cds.	BC031736,EF516990
Loxl1	-0.87371	Mus musculus lysyl oxidase-like 1, mRNA (cDNA clone MGC:46960 IMAGE:5251968), complete cds.	BC037999
Frk	-0.868416	Mus musculus 0 day neonate kidney cDNA, RIKEN full-length enriched library, clone:D630005F10 product:fyn-related kinase, full insert sequence.	AK052614,AK077264,BC007137,L36132
Zfand2b	-0.865326	Mus musculus zinc finger, AN1 type domain 2B, mRNA (cDNA clone MGC:19093 IMAGE:4196340), complete cds.	BC011495
Tmem176b	-0.865301	Mus musculus activated spleen cDNA, RIKEN full-length enriched library, clone:F830005G02 product:CLAST1 (1810009M01RIK protein) (RIKEN cDNA 1810009M01 gene) (Hypothetical protein), full insert sequence.	AK156042,BC019539,BC022166
5430435G22Rik	-0.863959	Mus musculus 16 days neonate cerebellum cDNA, RIKEN full-length enriched library, clone:9630031D17 product:similar to RAB7, MEMBER RAS ONCOGENE FAMILY [Homo sapiens], full insert sequence.	AK036056,AK079999
Gusb	-0.863861	Mus musculus adult male kidney cDNA, RIKEN full-length enriched library, clone:0610039G03 product:beta-glucuronidase structural, full insert sequence.	AK002832,AK041058,BC004616,BC018202
Dos	-0.863774	Mus musculus downstream of Stk11, mRNA (cDNA clone MGC:118572 IMAGE:5687195), complete cds.	BC100552
Rab32	-0.861795	Mus musculus RAB32, member RAS oncogene family, mRNA (cDNA clone MGC:25984 IMAGE:4456902), complete cds.	BC016409
Mll5	-0.858978	Mus musculus 12 days embryo eyeball cDNA, RIKEN full-length enriched library, clone:D230038D11 product:myeloid/lymphoid or mixed-lineage leukemia 5, full insert sequence.	AK021284,AK154113,AK160519
Prrx1	-0.857078	Mus musculus adult male hypothalamus cDNA, RIKEN full-length enriched library, clone:A230058M14 product:unclassifiable, full insert sequence.	AK038736,BC092372
Rab11b	-0.856418	Mus musculus adult male thymus cDNA, RIKEN full-length enriched library, clone:5830445A06 product:RAB11B, member RAS oncogene family, full insert sequence.	AK134125,BC054753
Arpc5	-0.849414	Mus musculus cDNA, clone:Y2G0110D09, strand:minus, reference:ENSEMBL:Mouse-Transcript-ENST:ENSMUST00000070063, based on BLAT search.	AK208127,BC060143
Gng11	-0.848513	Mus musculus guanine nucleotide binding protein (G protein), gamma 11, mRNA (cDNA clone MGC:30993 IMAGE:5251683), complete cds.	BC039062,BC040065
Tada3	-0.848218	Mus musculus ADA3 (Ada3) mRNA, complete cds.	AF383154,BC022707,BC023879,BC026630,BC032195
Tmem176a	-0.84737	Mus musculus brain CRL-1443 BC3H1 cDNA, RIKEN full-length enriched library, clone:G430112P12 product:Kidney expressed gene 2 product, full insert sequence.	AK165660,BC010831,NM_001098271
1600021P15Rik	-0.840664	Mus musculus RIKEN cDNA 1600021P15 gene, mRNA (cDNA clone MGC:103296 IMAGE:30735763), complete cds.	BC085092
Cd80	-0.84048	Mus musculus NOD-derived CD11c +ve dendritic cells cDNA, RIKEN full-length enriched library, clone:F630021B16 product:CD80 antigen, full insert sequence.	AK154329,BC131959,BC145843
Pfkfb4	-0.839954	alt 'C230090D14'	AY756066,BC057594,DQ350638
Phtf1	-0.839276	Mus musculus putative homeodomain transcription factor 1, mRNA (cDNA clone MGC:59309 IMAGE:6518647), complete cds.	BC050825,BC057340
Naga	-0.836965	Mus musculus adult male pituitary gland cDNA, RIKEN full-length enriched library, clone:5330407E20 product:N-acetyl galactosaminidase, alpha, full insert sequence.	AK133576,BC021631
Srcrb4d	-0.836054	Mus musculus ES cells cDNA, RIKEN full-length enriched library, clone:C330016E03 product:SRCRB-S4D PROTEIN homolog [Homo sapiens], full insert sequence.	AK082786,BC126947,XM_355648
Prkcd	-0.831236	Mus musculus mRNA for PKC delta II, complete cds.	AB011812,AB201453,AB201454,AB201455,AB201456,BC051416,M69042
Itm2c	-0.831072	Mus musculus integral membrane protein 2C, mRNA (cDNA clone MGC:6817 IMAGE:2648812), complete cds.	BC012952
Ccdc157	-0.829153	Mus musculus adult male testis cDNA, RIKEN full-length enriched library, clone:4931408E15 product:hypothetical Glutamine-rich region profile containing protein, full insert sequence.	AK133165,AK143216,BC046392,BC120737
Fbn1	-0.82752	Mus musculus 4 days neonate male adipose cDNA, RIKEN full-length enriched library, clone:B430209H23 product:fibrillin 1, full insert sequence.	AK046621,AK080935,L29454
Stx2	-0.826779	Mus musculus TIB-55 BB88 cDNA, RIKEN full-length enriched library, clone:I730053F20 product:epimorphin, full insert sequence.	AK168067,BC046279
Gata3	-0.826318	Mus musculus activated spleen cDNA, RIKEN full-length enriched library, clone:F830034E07 product:GATA binding protein 3, full insert sequence.	AK156634,AK157939
1110028C15Rik	-0.825028	Mus musculus 16 days embryo head cDNA, RIKEN full-length enriched library, clone:C130015E15 product:hypothetical protein, full insert sequence.	AK081413,AK082897,AK145440,AK172645
Fam168a	-0.824261	Mus musculus 13 days embryo lung cDNA, RIKEN full-length enriched library, clone:D430014C18 product:KIAA0280 PROTEIN (FRAGMENT) homolog [Homo sapiens], full insert sequence.	AK084931,AK137424,BC079886
Zdhhc7	-0.819451	Mus musculus zinc finger, DHHC domain containing 7, mRNA (cDNA clone MGC:18844 IMAGE:4218025), complete cds.	BC013467
Atg9a	-0.818626	Mus musculus 10 days neonate cortex cDNA, RIKEN full-length enriched library, clone:A830013B02 product:hypothetical protein, full insert sequence.	AK043624,BC079884,BC082307
Gramd4	-0.817793	Mus musculus cDNA sequence BC021523, mRNA (cDNA clone IMAGE:6821901), partial cds.	BC085148
4933436C20Rik	-0.816834	Mus musculus adult male testis cDNA, RIKEN full-length enriched library, clone:4933436C20 product:hypothetical protein, full insert sequence.	AK017076,XM_988922
Zbtb5	-0.815688	Mus musculus osteoclast-like cell cDNA, RIKEN full-length enriched library, clone:I420043K18 product:zinc finger and BTB domain containing 5, full insert sequence.	AK160003,BC054551,BC057545
Rhobtb2	-0.814395	Mus musculus mRNA for mKIAA0717 protein.	AK122354,AK171295,BC026836,BC056954
Pgrmc2	-0.808702	Mus musculus 0 day neonate skin cDNA, RIKEN full-length enriched library, clone:4631434O19 product:MEMBRANE ASSOCIATED PROGESTERONE RECEPTOR COMPONENT 2 (PROGESTERONE MEMBRANE BINDING PROTEIN) (STEROID RECEPTOR PROTEIN DG6) homolog [Homo sapiens], full insert sequence.	AK014543,XM_130859
Uap1l1	-0.807822	Mus musculus premature mRNA for mFLJ00216 protein.	AK131159,BC130030
Capn1	-0.806521	Mus musculus calpain I large subunit (Capn1) mRNA, complete cds.	AF084459,AK171405,NM_001110504
Psma5	-0.806061	Mus musculus proteasome (prosome, macropain) subunit, alpha type 5, mRNA (cDNA clone MGC:6815 IMAGE:2648635), complete cds.	BC010709
Bag3	-0.803532	Mus musculus Bcl2-associated athanogene 3, mRNA (cDNA clone MGC:175652 IMAGE:40131068), complete cds.	BC145765
Ifngr2	-0.79896	Mus musculus interferon gamma receptor 2, mRNA (cDNA clone MGC:67077 IMAGE:6403454), complete cds.	BC055745
Agbl5	-0.798178	Mus musculus 12 days embryo embryonic body between diaphragm region and neck cDNA, RIKEN full-length enriched library, clone:9430057O19 product:OVARC1001879 PROTEIN homolog [Homo sapiens], full insert sequence.	AK034894,AK044195,BC057349,DQ867035,DQ867037,DQ867038
Ensa	-0.797128	Mus musculus endosulfine alpha, mRNA (cDNA clone MGC:65240 IMAGE:6475839), complete cds.	BC058802,BC059724
Gm2065	-0.796845	PREDICTED: Mus musculus hypothetical protein LOC100039144 (LOC100039144), mRNA.	XM_001472344
Ppp1cc	-0.795707	Mus musculus protein phosphatase 1, catalytic subunit, gamma isoform, mRNA (cDNA clone MGC:8123 IMAGE:3589168), complete cds.	BC010613,BC085496,M27071
Fam108b	-0.794577	Mus musculus RIKEN cDNA 5730446C15 gene, mRNA (cDNA clone IMAGE:5376430), complete cds.	BC032261,BC146432
Stat5b	-0.794445	Mus musculus 2 days neonate thymus thymic cells cDNA, RIKEN full-length enriched library, clone:E430034A12 product:unclassifiable, full insert sequence.	AK088966,BC024319,Z48539
Ints3	-0.793732	Mus musculus 0 day neonate thymus cDNA, RIKEN full-length enriched library, clone:A430070A22 product:hypothetical Glycine-rich region containing protein, full insert sequence.	AK040147,BC055344
Sipa1l2	-0.79279	Mus musculus signal-induced proliferation-associated 1 like 2, mRNA (cDNA clone IMAGE:6412997), partial cds.	BC072593
Mbd6	-0.791979	Mus musculus visual cortex cDNA, RIKEN full-length enriched library, clone:K430314N15 product:Methyl-CpG binding domain protein 6 homolog [Homo sapiens], full insert sequence.	AK158797,BC038259
Hoxd9	-0.79053	Mus musculus homeo box D9, mRNA (cDNA clone MGC:29423 IMAGE:5064578), complete cds.	BC019150
Stat3	-0.78933	Mus musculus signal transducer and activator of transcription 3, mRNA (cDNA clone MGC:6089 IMAGE:3593588), complete cds.	BC003806,BC019168
Pak3	-0.788057	Mus musculus adult male medulla oblongata cDNA, RIKEN full-length enriched library, clone:6330419B18 product:p21 (CDKN1A)-activated kinase 3, full insert sequence.	AK031853,U39738
Zfp518	-0.787719	Mus musculus 3 days neonate thymus cDNA, RIKEN full-length enriched library, clone:A630017P06 product:unclassifiable, full insert sequence.	AK041506
Mgat1	-0.784423	Mus musculus mannoside acetylglucosaminyltransferase 1, mRNA (cDNA clone MGC:11538 IMAGE:3969155), complete cds.	BC006629,NM_001110148
Fam63a	-0.777545	Mus musculus adult male testis cDNA, RIKEN full-length enriched library, clone:4930504E06 product:hypothetical protein, full insert sequence.	AK015696,AK087859,AK162551,AK213681,BC093521,BC094388
Dclk2	-0.776784	Mus musculus ES cells cDNA, RIKEN full-length enriched library, clone:C330005E20 product:similar to SERINE/THREONINE-PROTEIN KINASE DCAMKL1 (EC 2.7.1.-) (DOUBLECORTIN- LIKE AND CAM KINASE-LIKE 1) [Homo sapiens], full insert sequence.	AK049126,AK049179,AK082633,AK188709,AY968049
Gdpd5	-0.776028	Mus musculus glycerophosphodiester phosphodiesterase domain containing 5, mRNA (cDNA clone MGC:37148 IMAGE:4953174), complete cds.	BC024955,BC026428,BC082585,BC119443
Bahcc1	-0.774849	Mus musculus KIAA1447 mRNA for KIAA1447, complete cds.	AB257855,AK047272
Lrrc28	-0.774499	Mus musculus adult male liver cDNA, RIKEN full-length enriched library, clone:1300004K21 product:RIKEN cDNA 2210012C09 gene, full insert sequence.	AK004904,AK008713,AK183719,BC052051,BC086694
Adora2b	-0.772967	Mus musculus adenosine A2b receptor, mRNA (cDNA clone MGC:144574 IMAGE:40103279), complete cds.	BC116415
Trim3	-0.768412	Mus musculus cDNA, clone:Y2G0138G20, strand:minus, reference:ENSEMBL:Mouse-Transcript-ENST:ENSMUST00000057525, based on BLAT search.	AK216453,BC003347
Zfp72	-0.767016	Mus musculus zinc finger protein 72, mRNA (cDNA clone MGC:144856 IMAGE:40106771), complete cds.	BC118036
Scarb1	-0.76372	Mus musculus ES cells cDNA, RIKEN full-length enriched library, clone:2410030L01 product:SCAVENGER RECEPTOR CLASS B1, full insert sequence.	AK010622,AK145588,BC004656
Sox5	-0.758536	Mus musculus mRNA for transcription factor L-Sox5.	AJ010604,AK029047,AK081802,AK086149,AK087772,AK132307,BC110478,X65657
Slc6a6	-0.756604	Mus musculus 16 days neonate thymus cDNA, RIKEN full-length enriched library, clone:A130042D17 product:solute carrier family 6 (neurotransmitter transporter, taurine), member 6, full insert sequence.	AK162776,BC015245
Vangl1	-0.755655	Mus musculus TIB-55 BB88 cDNA, RIKEN full-length enriched library, clone:I730005A02 product:vang, van gogh-like 1 (Drosophila), full insert sequence.	AK167743
Armcx5	-0.754961	Mus musculus armadillo repeat containing, X-linked 5 (Armcx5), mRNA.	NM_001009575
Fam162a	-0.754618	Mus musculus RIKEN cDNA 2310056P07 gene, mRNA (cDNA clone MGC:19151 IMAGE:4219531), complete cds.	BC010826
Qk	-0.754606	Mus musculus KH domain RNA binding protein QKI-5A mRNA, complete cds.	AF090402,AK020722,AK132303,BC053426,BC056346
Dedd2	-0.754505	Mus musculus 10 days neonate cortex cDNA, RIKEN full-length enriched library, clone:A830049M19 product:similar to death effector domain-containing and DNA-binding protein 2, full insert sequence.	AK043908,BC037043,BC092250
1700109K24Rik	-0.753125	Mus musculus adult male testis cDNA, RIKEN full-length enriched library, clone:1700109K24 product:unclassifiable, full insert sequence.	AK007154
Plekho2	-0.751731	Mus musculus NOD-derived CD11c +ve dendritic cells cDNA, RIKEN full-length enriched library, clone:F630001G23 product:hypothetical Pleckstrin-like containing protein, full insert sequence.	AK154092,AK158288,BC028908
Vhl	-0.751484	Mus musculus von Hippel-Lindau syndrome homolog, mRNA (cDNA clone MGC:64631 IMAGE:6402536), complete cds.	BC052417
Lipa	-0.750705	Mus musculus 7 days embryo whole body cDNA, RIKEN full-length enriched library, clone:C430004P04 product:lysosomal acid lipase 1, full insert sequence.	AK164007,BC058564,NM_001111100
Cnot6	-0.746828	Mus musculus mRNA for mKIAA1194 protein.	AK129307,AY043269
Snapc5	-0.741544	Mus musculus small nuclear RNA activating complex, polypeptide 5, mRNA (cDNA clone MGC:41384 IMAGE:1381169), complete cds.	BC028529
Elovl1	-0.739977	Mus musculus 12 days embryo female mullerian duct includes surrounding region cDNA, RIKEN full-length enriched library, clone:6820403H06 product:elongation of very long chain fatty acids (FEN1/Elo2, SUR4/Elo3, yeast)-like 1, full insert sequence.	AK135348,BC096673
Crebl2	-0.738605	Mus musculus cDNA, clone:Y2G0103O12, strand:minus, reference:ENSEMBL:Mouse-Transcript-ENST:ENSMUST00000046303, based on BLAT search.	AK206151,BC109358
Zfp827	-0.738419	Mus musculus 0 day neonate kidney cDNA, RIKEN full-length enriched library, clone:D630040G17 product:hypothetical Immunoglobulin and major histocompatibility complex domain/Cytochrome c family heme-binding site/Zinc finger, C2H2 type containing protein, full insert sequence.	AK052736,AK086577,AK154905,BC094552
Tbx3	-0.738298	Mus musculus T-box 3, mRNA (cDNA clone MGC:106457 IMAGE:30547736), complete cds.	BC096551
Adam17	-0.7379	Mus musculus 13 days embryo stomach cDNA, RIKEN full-length enriched library, clone:D530012F07 product:a disintegrin and metalloproteinase domain 17, full insert sequence.	AK142441,BC094655,BC114999
Kifc1	-0.736556	Mus musculus kinesin-related protein KIFC5A mRNA, complete cds.	AF221102,AK041901,BC091570,BC100328
Gm9762	-0.728741	PREDICTED: Mus musculus similar to Chain B, Crystal Structure Of Human Ubiquitin-Conjugating Enzyme Ubch5b (LOC100041766), mRNA.	XM_001476539
Glt25d1	-0.726868	Mus musculus glycosyltransferase 25 domain containing 1, mRNA (cDNA clone MGC:38524 IMAGE:5353334), complete cds.	BC032165,BC056951
Iqsec1	-0.726218	Mus musculus adult inner ear cDNA, RIKEN full-length enriched library, clone:F930012E07 product:hypothetical protein, full insert sequence.	AK157963,AK220355,XM_001480423
Rnf170	-0.71883	Mus musculus 10 days neonate cortex cDNA, RIKEN full-length enriched library, clone:A830007N09 product:hypothetical RING finger domain, C3HC4 structure containing protein, full insert sequence.	AK080591,AK152760,AK153658,BC031383,BC114210,BC145718
Rreb1	-0.71859	Mus musculus 10 days neonate cerebellum cDNA, RIKEN full-length enriched library, clone:B930042C22 product:weakly similar to ZINC FINGER PROTEIN 17 (FRAGMENT) [Rattus norvegicus], full insert sequence.	AK047251,AK171375,AY946044,BC080680
Slc38a2	-0.71761	Mus musculus solute carrier family 38, member 2, mRNA (cDNA clone IMAGE:3493338), with apparent retained intron.	BC027259,BC041108
D930015E06Rik	-0.717359	Mus musculus 15 days embryo head cDNA, RIKEN full-length enriched library, clone:D930015E06 product:hypothetical protein, full insert sequence.	AK086232,AK129240,AK137619,AK153996,AY662647,BC062940
Xiap	-0.715012	Mus musculus 18-day embryo whole body cDNA, RIKEN full-length enriched library, clone:1110015C02 product:unclassifiable, full insert sequence.	AK003723,AK078795,AK147447,BC145861
Spred2	-0.714387	Mus musculus 3 days neonate thymus cDNA, RIKEN full-length enriched library, clone:A630051L06 product:sprouty protein with EVH-1 domain 2, related sequence, full insert sequence.	AK153700,BC030460,BC066013
Nagpa	-0.710121	Mus musculus 17 days embryo heart cDNA, RIKEN full-length enriched library, clone:I920058J20 product:N-acetylglucosamine-1-phosphodiester alpha-N-acetylglucosaminidase, full insert sequence.	AK168830,BC039790
Ddx26b	-0.710087	Mus musculus adult male kidney cDNA, RIKEN full-length enriched library, clone:F530110I09 product:hypothetical protein, full insert sequence.	AK144026,AK160627,BC051161,BC066792
Aig1	-0.70926	Mus musculus 12 days embryo spinal ganglion cDNA, RIKEN full-length enriched library, clone:D130079K20 product:ANDROGEN INDUCED PROTEIN homolog [Homo sapiens], full insert sequence.	AK084050,AK147713,AK162306
Kat2b	-0.706407	Mus musculus p300/CBP-associated factor, mRNA (cDNA clone MGC:100182 IMAGE:30653109), complete cds.	BC082581,BC145896
Zfp217	-0.702013	Mus musculus 2 cells egg cDNA, RIKEN full-length enriched library, clone:B020029N06 product:weakly similar to Zinc finger protein 217 [Homo sapiens], full insert sequence.	AK163381,BC116329
Gdf11	-0.698966	Synthetic construct Mus musculus clone IMAGE:100016020, MGC:184341 growth differentiation factor 11 (Gdf11) mRNA, encodes complete protein.	BC152721
B630005N14Rik	-0.698857	Mus musculus NOD-derived CD11c +ve dendritic cells cDNA, RIKEN full-length enriched library, clone:F630106M02 product:hypothetical protein, full insert sequence.	AK170526,BC145708
Wdr44	-0.695506	Mus musculus 2 cells egg cDNA, RIKEN full-length enriched library, clone:B020031K17 product:hypothetical protein, full insert sequence.	AK139877,BC049191,BC068151
Casp3	-0.694129	Mus musculus 13 days embryo head cDNA, RIKEN full-length enriched library, clone:3110059O17 product:caspase 3, apoptosis related cysteine protease, full insert sequence.	AK014231,BC038825,D86352
Nfic	-0.693461	alt '1110019L22Rik#1500041O16Rik#AA589446#AI746521#NF1-C'	AF358457,BC146409,Y07693
Ing1	-0.689947	alt '2610028J21Rik#AA407184#AI875420#mING1h#p33Ing1#p37Ing1b'	AF177755,AK076482,BC152847
2610306M01Rik	-0.689386	Mus musculus 10 days embryo whole body cDNA, RIKEN full-length enriched library, clone:2610306M01 product:unclassifiable, full insert sequence.	AK011997,XM_001479511
Tob2	-0.688115	Mus musculus adult retina cDNA, RIKEN full-length enriched library, clone:A930027O20 product:unclassifiable, full insert sequence.	AK044623,BC011163
Dnalc4	-0.684505	Mus musculus adult male testis cDNA, RIKEN full-length enriched library, clone:4930414M24 product:dynein, axon, light chain 4, full insert sequence.	AK029618,BC005426
Bptf	-0.681696	Mus musculus 12 days embryo embryonic body between diaphragm region and neck cDNA, RIKEN full-length enriched library, clone:9430004G07 product:fetal Alzheimer antigen, full insert sequence.	AK136949,AK143675,BC037661,BC046973
Zfp207	-0.678669	Mus musculus mRNA for zinc finger transcription factor ZNF207, complete cds.	AB032196,AK033497,AK087885,AK140139,BC003715,XM_001480944
Bak1	-0.677637	Mus musculus BCL2-antagonist/killer 1, mRNA (cDNA clone MGC:67129 IMAGE:6411580), complete cds.	BC057589
Fam83d	-0.674511	Mus musculus RIKEN cDNA 2310007D09 gene, mRNA (cDNA clone MGC:92947 IMAGE:6411705), complete cds.	BC068129
Stil	-0.673674	Mus musculus Scl/Tal1 interrupting locus, mRNA (cDNA clone IMAGE:30107440).	BC087545
Spns1	-0.673454	Mus musculus adult male stomach cDNA, RIKEN full-length enriched library, clone:2210013K02 product:SPINSTER-LIKE PROTEIN homolog [Mus musculus], full insert sequence.	AK008721,BC026854
BC017643	-0.672053	Mus musculus cDNA sequence BC017643, mRNA (cDNA clone MGC:28978 IMAGE:4503381), complete cds.	BC017643,BC026616,BC027406
1110018G07Rik	-0.670941	Mus musculus adult male testis cDNA, RIKEN full-length enriched library, clone:4932434E11 product:Hypothetical HECT domain, full insert sequence.	AK133332,AK147491,AK147878
Stmn1	-0.666923	Mus musculus stathmin 1, mRNA (cDNA clone MGC:6962 IMAGE:3154091), complete cds.	BC010581,BC031831,BC054396
Irx2	-0.6608	Mus musculus Iroquois related homeobox 2 (Drosophila), mRNA (cDNA clone MGC:27958 IMAGE:3592499), complete cds.	BC029750,BC085291
Fbxo11	-0.657223	Mus musculus 0 day neonate head cDNA, RIKEN full-length enriched library, clone:4833439D10 product:F-box only protein 11, full insert sequence.	AK132635,BC110686,BC117884
Rpain	-0.656908	Mus musculus RPA interacting protein, mRNA (cDNA clone MGC:59595 IMAGE:6509910), complete cds.	BC047996,DQ810268,DQ810269,DQ810270,DQ810271
Gm6766	-0.656358	PREDICTED: Mus musculus predicted gene, EG627532 (EG627532), mRNA.	XM_892204
Dclk1	-0.651555	Mus musculus adult male testis cDNA, RIKEN full-length enriched library, clone:1700121A11 product:SERINE/THREONINE-PROTEIN KINASE DCAMKL1 (EC 2.7.1.-) (DOUBLECORTIN- LIKE AND CAM KINASE-LIKE 1) homolog [Mus musculus], full insert sequence.	AK018970,AK032424,AK047716,AK081200,AY968047,AY968048,BC050903,BC133685,NM_001111051,NM_001111053
Gstp1	-0.64823	Mus musculus glutathione S-transferase, pi 1, mRNA (cDNA clone MGC:6054 IMAGE:3593257), complete cds.	BC002048
Slc19a2	-0.645198	Mus musculus high-affinity thiamine transporter splice variant (Slc19a2) mRNA, complete cds.	AF326916,BC034659
Sub1	-0.644849	Mus musculus SUB1 homolog (S. cerevisiae), mRNA (cDNA clone MGC:13711 IMAGE:4018261), complete cds.	BC010967
Rab11a	-0.642556	Mus musculus RAB11a, member RAS oncogene family, mRNA (cDNA clone MGC:6317 IMAGE:2811973), complete cds.	BC010722
Ankrd57	-0.638781	PREDICTED: Mus musculus ankyrin repeat domain 57, transcript variant 1 (Ankrd57), mRNA.	XM_884335
Phf8	-0.634785	Mus musculus adult male aorta and vein cDNA, RIKEN full-length enriched library, clone:A530052I19 product:hypothetical PHD-finger/EGF-like domain/jmjC domain containing protein, full insert sequence.	AK040969,AK122447,AK147939
Lyn	-0.630908	Mus musculus Yamaguchi sarcoma viral (v-yes-1) oncogene homolog, mRNA (cDNA clone MGC:6187 IMAGE:3500419), complete cds.	BC003253,BC031547,NM_001111096
Adi1	-0.62866	Mus musculus acireductone dioxygenase 1, mRNA (cDNA clone MGC:11855 IMAGE:3597652), complete cds.	BC005695
Il1r1	-0.628487	Mus musculus 16 days embryo head cDNA, RIKEN full-length enriched library, clone:C130072K02 product:interleukin 1 receptor, type I, full insert sequence.	AK048550,BC109135
H2afx	-0.623395	Mus musculus H2A histone family, member X, mRNA (cDNA clone MGC:6616 IMAGE:3490058), complete cds.	BC005468,BC010336
Gpr137b-ps	-0.62299	Mus musculus adult male tongue cDNA, RIKEN full-length enriched library, clone:2310041G17 product:transmembrane 7 superfamily member 1, full insert sequence.	AK009736,NR_003568
Cdh11	-0.619033	Mus musculus 9.5 days embryo parthenogenote cDNA, RIKEN full-length enriched library, clone:B130020F06 product:cadherin 11, full insert sequence.	AK045023,BC046314
Epm2aip1	-0.61717	Mus musculus adult male testis cDNA, RIKEN full-length enriched library, clone:4932436O11 product:hypothetical protein, full insert sequence.	AK030084,BC018474
Fbxl3	-0.616964	Mus musculus lung RCB-0558 LLC cDNA, RIKEN full-length enriched library, clone:G730041N15 product:F-box and leucine-rich repeat protein 3a, full insert sequence.	AK166128,BC046330
Hyls1	-0.614577	Mus musculus 12 days embryo head cDNA, RIKEN full-length enriched library, clone:3010015K02 product:hypothetical protein, full insert sequence.	AK013896,BC035953
Hif1a	-0.613245	Mus musculus 8 days embryo whole body cDNA, RIKEN full-length enriched library, clone:5730564B02 product:hypoxia inducible factor 1, alpha subunit, full insert sequence.	AK017853,AK034087,AK048798,BC026139,X95580
Slc36a1	-0.613183	Mus musculus proton/amino acid transporter 1 (PAT1) mRNA, complete cds.	AF453743,AY211262
Rybp	-0.61207	Mus musculus RING1 and YY1 binding protein, mRNA (cDNA clone MGC:62213 IMAGE:6406584), complete cds.	BC053016
Vgll4	-0.606286	Mus musculus 12 days embryo male wolffian duct includes surrounding region cDNA, RIKEN full-length enriched library, clone:6720490I17 product:unclassifiable, full insert sequence.	AK078466,AK162019,AK163550,BC048841
Flt3l	-0.60429	Mus musculus 12 days embryo male wolffian duct includes surrounding region cDNA, RIKEN full-length enriched library, clone:6720407L07 product:FMS-like tyrosine kinase 3 ligand, full insert sequence.	AK020105,BC019801,L23636
Rbl1	-0.597605	Mus musculus 17 days embryo kidney cDNA, RIKEN full-length enriched library, clone:I920096E10 product:retinoblastoma-like 1 (p107), full insert sequence.	AK147064,BC060124,U27178
Stxbp1	-0.590358	Mus musculus syntaxin binding protein 1, mRNA (cDNA clone MGC:30503 IMAGE:4480978), complete cds.	BC031728
Prickle1	-0.588018	Mus musculus melanocyte cDNA, RIKEN full-length enriched library, clone:G270077H19 product:REST/NRSF-interacting lim domain protein homolog [Rattus norvegicus], full insert sequence.	AK147883,BC023970,BC117892
Zfp608	-0.581873	Mus musculus 16 days embryo head cDNA, RIKEN full-length enriched library, clone:C130026F18 product:hypothetical Glycine-rich region containing protein, full insert sequence.	AK047979,AK129321,BC059268,BC092219,BC100388
Ccnf	-0.580306	Mus musculus 13 days embryo male testis cDNA, RIKEN full-length enriched library, clone:6030461A16 product:cyclin F, full insert sequence.	AK031613,AK032961,AK162447,BC021658,BC037662
Atf7ip	-0.579654	Mus musculus 10 days embryo whole body cDNA, RIKEN full-length enriched library, clone:2610204M12 product:unclassifiable, full insert sequence.	AK011885,AK157479,BC037617,BC048827,BC052460,BC060246
Rnf24	-0.579136	Mus musculus adult male kidney cDNA, RIKEN full-length enriched library, clone:F520012M06 product:ring finger protein 24, full insert sequence.	AK165427,BC096529
Sema4b	-0.574023	Mus musculus 10 days neonate skin cDNA, RIKEN full-length enriched library, clone:4732467N09 product:sema domain, immunoglobulin domain (Ig), transmembrane domain (TM) and short cytoplasmic domain, (semaphorin) 4B, full insert sequence.	AK028896,AK134973,AK156620,BC156809
Kdm3a	-0.572312	Mus musculus 0 day neonate cerebellum cDNA, RIKEN full-length enriched library, clone:C230043E16 product:similar to PUTATIVE ZINC FINGER PROTEIN [Homo sapiens], full insert sequence.	AK082379,AK129204,AK144825
BC024479	-0.571063	Mus musculus cDNA sequence BC024479, mRNA (cDNA clone MGC:37388 IMAGE:4977181), complete cds.	BC024479,BC066002
Psd3	-0.567892	Mus musculus adult male testis cDNA, RIKEN full-length enriched library, clone:4931420C21 product:hypothetical SEC7-like domain/SEC7 domain profile containing protein, full insert sequence.	AK016466,AK028684,BC003498,BC145641
Fmnl3	-0.56785	Mus musculus 2 cells egg cDNA, RIKEN full-length enriched library, clone:B020023J03 product:formin-like 3, full insert sequence.	AK163361,AK170744,BC131961
Kdm5c	-0.565614	Mus musculus mRNA for mKIAA0234 protein.	AK129096,BC043096
Msl1	-0.565334	Mus musculus adult male testis cDNA, RIKEN full-length enriched library, clone:4930463F05 product:hypothetical protein, full insert sequence.	AK015496,AK053719,AK161412,BC043039,BC055715,BC058629
E2f6	-0.563757	Mus musculus 2 days neonate sympathetic ganglion cDNA, RIKEN full-length enriched library, clone:7120480E13 product:E2F transcription factor 6, full insert sequence.	AK149061,BC019166,BC037656
Lmo4	-0.558881	Mus musculus nuclear LIM-only 4 protein (Lmo4) mRNA, complete cds.	AF102817,AK033097,BC003488,BC010278
Chkb	-0.557909	Mus musculus NOD-derived CD11c +ve dendritic cells cDNA, RIKEN full-length enriched library, clone:F630015A13 product:choline kinase beta, full insert sequence.	AK170077,BC068195,BC069925
6030419C18Rik	-0.557149	Mus musculus RIKEN cDNA 6030419C18 gene, mRNA (cDNA clone MGC:106198 IMAGE:6468423), complete cds.	BC096614
Odz4	-0.555867	Mus musculus DOC4 (Doc4) mRNA, complete cds.	AF059485,AK039472,AK053790,AK147579,AK162046
Mapre2	-0.553942	Mus musculus 10 days neonate skin cDNA, RIKEN full-length enriched library, clone:4732459M03 product:APC-BINDING PROTEIN EB1 homolog [Homo sapiens], full insert sequence.	AK028823,AK088734,AK168834,BC028987,BC035254
Hsdl1	-0.548823	Mus musculus in vitro fertilized eggs cDNA, RIKEN full-length enriched library, clone:7420473C24 product:Steroid dehydrogenase-like homolog [Homo sapiens], full insert sequence.	AK162245,BC065074
Ak3l1	-0.547033	Mus musculus adult male medulla oblongata cDNA, RIKEN full-length enriched library, clone:6330443H16 product:adenylate kinase 4, full insert sequence.	AK134600,AK154374,BC086663
Pcsk7	-0.546134	Mus musculus proprotein convertase subtilisin/kexin type 7, mRNA (cDNA clone MGC:11587 IMAGE:3962441), complete cds.	BC006730,BC007322,BC056456
Cbfb	-0.53694	Mus musculus core binding factor beta, mRNA (cDNA clone MGC:6136 IMAGE:3481800), complete cds.	BC006763,BC026749
Tmem168	-0.533572	Mus musculus 16 days embryo lung cDNA, RIKEN full-length enriched library, clone:8430437G11 product:hypothetical protein, full insert sequence.	AK018471,BC007160,BC024911
Usp46	-0.5317	Mus musculus ubiquitin specific peptidase 46, mRNA (cDNA clone MGC:49144 IMAGE:4950034), complete cds.	BC039916
Anxa7	-0.530334	Mus musculus adult male medulla oblongata cDNA, RIKEN full-length enriched library, clone:6330545A10 product:annexin A7, full insert sequence.	AK032013,AK041855,AK149654,NM_001110794
H2afz	-0.528191	Mus musculus bone marrow macrophage cDNA, RIKEN full-length enriched library, clone:I830030H04 product:H2A histone family, member Z, full insert sequence.	AK151462,BC079903
Ubn1	-0.523327	Mus musculus 10 days embryo whole body cDNA, RIKEN full-length enriched library, clone:2610108L02 product:ubinuclein 1, full insert sequence.	AK019173,AK137727,BC060723
Sh3pxd2a	-0.520746	Mus musculus 13 days embryo stomach cDNA, RIKEN full-length enriched library, clone:D530025L04 product:five SH3 domains, full insert sequence.	AK085227,BC118022,BC156114
Pygo2	-0.519011	Mus musculus cDNA, clone:Y2G0115E19, strand:minus, reference:ENSEMBL:Mouse-Transcript-ENST:ENSMUST00000060061, based on BLAT search.	AK209495,BC025531
Pbx2	-0.512951	Mus musculus pre B-cell leukemia transcription factor 2, mRNA (cDNA clone MGC:11453 IMAGE:2599030), complete cds.	BC010287,BC062147,BC087615
Slc6a8	-0.510836	Mus musculus CRT mRNA for creatine transporter, complete cds.	AB077327,BC024564,BC049801
Zbtb7b	-0.509163	Mus musculus bone marrow macrophage cDNA, RIKEN full-length enriched library, clone:G530111D19 product:zinc finger protein 67, full insert sequence.	AK149976,AK155784,AK171443,BC091651
Vcan	-0.508391	Mus musculus 0 day neonate skin cDNA, RIKEN full-length enriched library, clone:4631420C02 product:chondroitin sulfate proteoglycan 2, full insert sequence.	AK014525,AK034871,AK040503,D32040
Rnf13	-0.508325	Mus musculus RING zinc finger protein (Rzf) mRNA, complete cds.	AF037205,AK008009,AK034135,AK036591,BC058182
Dcaf11	-0.505369	Mus musculus bone marrow macrophage cDNA, RIKEN full-length enriched library, clone:G530142G06 product:WD repeat domain 23, full insert sequence.	AK150183,BC008545,BC037001
Dcakd	-0.505039	Mus musculus adult male kidney cDNA, RIKEN full-length enriched library, clone:0610039G20 product:hypothetical P-loop containing nucleotide triphosphate hydrolases structure containing protein, full insert sequence.	AK002835,BC005607
Map2k4	-0.504936	Mus musculus 2 cells egg cDNA, RIKEN full-length enriched library, clone:B020016E15 product:mitogen activated protein kinase kinase 4, full insert sequence.	AK139777,BC029833
Maml2	-0.50473	Mus musculus 13 days embryo forelimb cDNA, RIKEN full-length enriched library, clone:5930431H10 product:hypothetical Signal peptidase containing protein, full insert sequence.	AK031222,BC032967,BC053388,XM_001481278
Rbm4b	-0.502726	Mus musculus adult male testis cDNA, RIKEN full-length enriched library, clone:4921506I22 product:RNA-BINDING PROTEIN LARK homolog [Oryctolagus cuniculus], full insert sequence.	AK014823,AK028347,BC019488
P2rx4	-0.499453	Mus musculus ATP receptor P2X4 subunit isoform a mRNA, complete cds.	AF089752,AJ251461,AJ251462,AK153427,BC005597
Ap1g1	-0.499085	Mus musculus adult male hypothalamus cDNA, RIKEN full-length enriched library, clone:A230062J19 product:unclassifiable, full insert sequence.	AK038784,AK170112,BC052703
Ssh1	-0.497611	Mus musculus 6 days neonate spleen cDNA, RIKEN full-length enriched library, clone:F430208A07 product:Slingshot-1L homolog [Mus musculus], full insert sequence.	AK165380,AK170787
Rap2c	-0.497036	Mus musculus RAP2C, member of RAS oncogene family, mRNA (cDNA clone MGC:36337 IMAGE:4951566), complete cds.	BC027363,BC050056,BC094890
Tspan31	-0.496368	Mus musculus tetraspanin 31, mRNA (cDNA clone MGC:30482 IMAGE:4165774), complete cds.	BC023306
Ypel5	-0.487928	Mus musculus yippee-like 5 (Drosophila), mRNA (cDNA clone MGC:36888 IMAGE:4921751), complete cds.	BC025125,BC085109
Dennd4a	-0.484814	Mus musculus 16 days neonate cerebellum cDNA, RIKEN full-length enriched library, clone:9630018F13 product:IRLB SEQUENCE-BINDING PROTEIN (C-MYC PROMOTER-BINDING PROTEIN) homolog [Homo sapiens], full insert sequence.	AK035923,AK046940,AK051202,AK089365,AK158187,AK220476,XM_001476259,XM_001487795
Wbp7	-0.48207	Mus musculus WW domain binding protein 7, mRNA (cDNA clone IMAGE:5704432), partial cds.	BC056344,BC062210
Golga1	-0.480591	Mus musculus adult male stomach cDNA, RIKEN full-length enriched library, clone:2210418B03 product:GOLGI COMPLEX AUTOANTIGEN GOLGIN-97 (GOLGI AUTOANTIGEN, GOLGIN SUBFAMILY A, 1) homolog [Homo sapiens], full insert sequence.	AK008972,AK028516,BC043090,BC053068,BC080733
Ctsb	-0.475681	Mus musculus cathepsin B, mRNA (cDNA clone MGC:6211 IMAGE:3500700), complete cds.	BC006656
Pum1	-0.470825	Mus musculus 12 days embryo eyeball cDNA, RIKEN full-length enriched library, clone:D230050M22 product:pumilio 1 (Drosophila), full insert sequence.	AK052145,AK147185,AK161135,AK162742,BC048174,BC050747
Kpna2	-0.46367	Mus musculus karyopherin (importin) alpha 2, mRNA (cDNA clone MGC:6031 IMAGE:3499880), complete cds.	BC003274
Gm3934	-0.461242	PREDICTED: Mus musculus similar to glutathione S-transferase pi class A (LOC100042625), mRNA.	XM_001478655
Akt2	-0.460297	Mus musculus thymoma viral proto-oncogene 2, mRNA (cDNA clone MGC:14031 IMAGE:4187425), complete cds.	BC026151,NM_001110208,U22445
Map1lc3b	-0.452743	Mus musculus microtubule-associated protein 1 light chain 3 beta, mRNA (cDNA clone MGC:92968 IMAGE:30634082), complete cds.	BC068180,BC110308
Vasp	-0.445781	Mus musculus activated spleen cDNA, RIKEN full-length enriched library, clone:F830112O05 product:vasodilator-stimulated phosphoprotein, full insert sequence.	AK157021,AK171715,BC010223,BC015289
Reep5	-0.443427	Mus musculus receptor accessory protein 5, mRNA (cDNA clone MGC:5997 IMAGE:3585290), complete cds.	BC013052
Brms1l	-0.440943	Mus musculus breast cancer metastasis-suppressor 1-like, mRNA (cDNA clone MGC:41369 IMAGE:1362264), complete cds.	BC034885,XM_001473780
Dab2ip	-0.438069	Mus musculus mRNA for mKIAA1743 protein.	AK122548,AK155296,BC118530,DQ473307
Bbx	-0.426626	Mus musculus fetus HMG-box containing protein (Hbp2) mRNA, partial cds.	AF276950,AF454944,AK029747,AK049516,AK167724,BC064763,BC066821
Xpo1	-0.413645	Mus musculus exportin 1, CRM1 homolog (yeast), mRNA (cDNA clone MGC:7051 IMAGE:3156478), complete cds.	BC012276,BC025628
Mat2a	-0.411352	Mus musculus adult male medulla oblongata cDNA, RIKEN full-length enriched library, clone:6330416K16 product:methionine adenosyltransferase II, alpha, full insert sequence.	AK161852,BC003451,BC058360
Sephs2	-0.408181	Mus musculus selenophosphate synthetase 2, mRNA (cDNA clone MGC:25303 IMAGE:4911695), complete cds.	BC016508,BC028966
Camk2d	-0.399672	Mus musculus calcium/calmodulin-dependent protein kinase II delta mRNA, partial cds.	AF059029,AK020214,AK044872,AK082124,AK142435,AK145106,AK148840,AK157736,AK220516
Dstyk	-0.380864	Mus musculus 7 days neonate cerebellum cDNA, RIKEN full-length enriched library, clone:A730069A04 product:HDCMD38P homolog [Homo sapiens], full insert sequence.	AK043199,BC130226
Ldb1	-0.369298	Mus musculus Ldb1 mRNA for LIM-domain-binding protein 1b (Ldb1b), complete cds.	AB250383,AK048463,BC013624
Cnot1	-0.364594	Mus musculus 16 days embryo head cDNA, RIKEN full-length enriched library, clone:C130038P19 product:ADRENAL GLAND PROTEIN AD-005 homolog [Homo sapiens], full insert sequence.	AK048177,AK129258,AK143651,AK169894,BC035210,XM_894673
Synj2	-0.353373	Mus musculus synaptojanin 2 isoform zeta mRNA, partial cds.	AF041861,AK014584,AK019694,AK029755,AK142919,AK148053,AK161467,AK163512,AY823997,BC058749
Ubap2l	-0.326287	Mus musculus lingerer protein-2b (lig-2b) mRNA, complete cds.	AF276967,AK030218,AK031934,AK040551,AK048286,AK051093,AK079895,AK082804,AK122210,BC023906
