# Supplementary material for: Lung epithelial cells have virus-specific and shared gene expression responses to infection by diverse respiratory viruses
Source: PLoS One. 2017 Jun 2;12(6):e0178408. doi: 10.1371/journal.pone.0178408 (PMC5456070; doi:10.1371/journal.pone.0178408)
Supplement: S5 Table — These genes were significantly different in MHV infection compared to mock, RV, and PR8. (XLSX) [file pone.0178408.s008.xlsx]

## Sheet: SI_table_mhv_sigs
gene	log2-fold	protein.info	gene.id
Duxf3	4.86188	double homeobox family member 3	XM_618764
A430089I19Rik	3.93721	Mus musculus RIKEN cDNA A430089I19 gene (A430089I19Rik), mRNA.	NM_177913
BC061212	3.8193	Mus musculus cDNA sequence BC061212, mRNA (cDNA clone MGC:74356 IMAGE:30250942), complete cds.	BC061212,BC080696
Gm12800	3.34932	PREDICTED: Mus musculus novel protein similar to Prame proteins (LOC381535), mRNA.	XM_355503
Dux	3.24937	Mus musculus double homeobox (Dux), mRNA.	NM_001081954
Zscan4d	3.03701	Mus musculus zinc finger and SCAN domain containing 4D (Zscan4d), mRNA.	NM_001100186,XM_620418
Dux4	3.03102	double homeobox (Dux4; Duxbl)	XM_972624
Gm16429	2.86199	PREDICTED: Mus musculus similar to CDNA sequence BC061212 (LOC100040981), mRNA.	XM_001476028
Zscan4c	2.7972	Mus musculus gene model 397, (NCBI), mRNA (cDNA clone MGC:60969 IMAGE:30009434), complete cds.	BC050218
AA684185	2.6679	PREDICTED: Mus musculus similar to elongation factor 1 homolog (S. cerevisiae) (LOC100040632), mRNA.	XM_001475514
Zscan4-ps3	2.65056	zinc finger and SCAN domain containing 4, pseudogene 3	XM_001479610
Gm7942	2.52838	PREDICTED: Mus musculus predicted gene, EG666133 (EG666133), mRNA.	XM_981835
Gm10527	2.47698	PREDICTED: Mus musculus similar to elongation factor 1 homolog (S. cerevisiae) (LOC620963), mRNA.	XM_001475493
BC080695	2.40251	Mus musculus cDNA sequence BC080695, mRNA (cDNA clone MGC:91106 IMAGE:30458858), complete cds.	BC080695
Gm8951	2.35438	PREDICTED: Mus musculus similar to U2-associated SR140 protein (LOC668055), mRNA.	XM_993975
Gm6468	2.3503	PREDICTED: Mus musculus predicted gene, EG624049 (EG624049), mRNA.	XM_888575
Gm6172	2.26212	PREDICTED: Mus musculus similar to elongation factor 1 homolog (S. cerevisiae) (LOC620692), mRNA.	XM_001475420
Zscan4-ps1	2.23054	PREDICTED: Mus musculus zinc finger and SCAN domain containing 4, pseudogene 1, transcript variant 2 (Zscan4-ps1), mRNA.	XM_891198
Gm13119	2.20693	Mus musculus predicted gene, OTTMUSG00000010537, mRNA (cDNA clone MGC:118154 IMAGE:30727972), complete cds.	BC100406
Gm6523	2.1937	PREDICTED: Mus musculus similar to D5Ertd577e protein (LOC624698), mRNA.	XM_889253
Zscan4-ps2	2.06434	PREDICTED: Mus musculus zinc finger and SCAN domain containing 4, pseudogene 2, transcript variant 1 (Zscan4-ps2), mRNA.	XM_001479576
Gm7963	1.97752	PREDICTED: Mus musculus predicted gene, EG666169 (EG666169), mRNA.	XM_982113
Gm4337	1.8439	PREDICTED: Mus musculus similar to U2-associated SR140 protein (LOC100043286), mRNA.	XM_001480239
Gm10525	1.83948	PREDICTED: Mus musculus similar to elongation factor 1 homolog (S. cerevisiae) (LOC639825), mRNA.	XM_001475469
Rasl11b	1.8042	Mus musculus RAS-like, family 11, member B, mRNA (cDNA clone MGC:7064 IMAGE:3156762), complete cds.	BC008101,BC083068
Obox4-ps12	1.40688	oocyte specific homeobox 4, pseudogene 12	XM_001478649
Dusp8	1.26732	Mus musculus dual specificity phosphatase 8, mRNA (cDNA clone MGC:64619 IMAGE:5697787), complete cds.	BC052705
Gm13083	1.21083	PREDICTED: Mus musculus hypothetical LOC279185 (LOC279185), mRNA.	XM_205435
4833419G08Rik	1.15625	PREDICTED: Mus musculus RIKEN cDNA 4833419G08 gene (4833419G08Rik), mRNA.	XM_994760
Gm13078	1.11532	Mus musculus novel protein similar to preferentially expressed antigen in melanoma-like family (Pramel) (LOC277666), mRNA.	NM_001085412,XM_205433
Olfr1353	1.02323	Mus musculus olfactory receptor 1353, mRNA (cDNA clone MGC:155428 IMAGE:8733861), complete cds.	BC119112
Snai1	1.02256	Mus musculus snail homolog 1 (Drosophila), mRNA (cDNA clone MGC:41141 IMAGE:5121591), complete cds.	BC034857
Gm4302	1.0122	PREDICTED: Mus musculus similar to RNA and export factor binding protein 1-II, transcript variant 1 (LOC100043227), mRNA.	XM_001480411,XM_001480412
Zc3h12b	0.947372	Mus musculus adult male medulla oblongata cDNA, RIKEN full-length enriched library, clone:6330504O21 product:similar to DJ423B22.1 (Novel protein similar to KIAA0323, KIAA0615 and C.elegans C30F12.1) (Fragment) [Homo sapiens], full insert sequence.	AK134628
Bach1	0.897614	Mus musculus adult male thymus cDNA, RIKEN full-length enriched library, clone:5830436C21 product:similar to TRANSCRIPTION REGULATOR PROTEIN BACH1 (BTB AND CNC HOMOLOG 1) [Mus musculus], full insert sequence.	AK030871,BC057894
Olfr874	0.785069	Synthetic construct Mus musculus clone IMAGE:100014406, MGC:173277 olfactory receptor 874 (Olfr874) mRNA, encodes complete protein.	BC140420
Mageb5	0.748009	Mus musculus melanoma antigen, family B, 5, mRNA (cDNA clone MGC:151150 IMAGE:40126092), complete cds.	BC116773
Yeats2	0.69639	Mus musculus lung RCB-0558 LLC cDNA, RIKEN full-length enriched library, clone:G730021L03 product:hypothetical YEATS family containing protein, full insert sequence.	AK165933
Magi1	0.642362	Mus musculus MAGI1 mRNA for MAGI1a, complete cds.	AB194411,AB194412,AK046635,AK147358,BC095943
Serpinb3c	0.634493	Mus musculus 18-day embryo whole body cDNA, RIKEN full-length enriched library, clone:1110013A16 product:similar to SQUAMOUS CELL CARCINOMA ANTIGEN 2 [Mus musculus], full insert sequence.	AK003650,BC132091
Lrp8	0.618498	Mus musculus adult male testis cDNA, RIKEN full-length enriched library, clone:4932703M08 product:low density lipoprotein receptor-related protein 8, apolipoprotein e receptor, full insert sequence.	AK030143,AK076555,BC127061,D85463,NM_001080926
Cit	0.548052	Mus musculus Citron-K kinase mRNA, partial cds.	AF070066,AF086823,AK132200,AK145037,BC023775
Mfn1	0.518719	Mus musculus adult male corpora quadrigemina cDNA, RIKEN full-length enriched library, clone:B230368O09 product:similar to MITOFUSIN 1 [Homo sapiens], full insert sequence.	AK046313,AY174062,BC047050,BC056641
Erc1	0.51546	Mus musculus Rab6-interacting protein 2 isoform A mRNA, complete cds.	AF340028,AK035989
Ndel1	0.514442	Mus musculus 10 days embryo whole body cDNA, RIKEN full-length enriched library, clone:2600006O07 product:nuclear distribution gene E-like, full insert sequence.	AK011168,AK146029
Prss35	0.506811	Mus musculus protease, serine, 35, mRNA (cDNA clone MGC:99986 IMAGE:30547401), complete cds.	BC075675
Ppm1b	0.493505	Mus musculus adult male testis cDNA, RIKEN full-length enriched library, clone:4933411F21 product:protein phosphatase 1B, magnesium dependent, beta isoform, full insert sequence.	AK077136,BC018556,BC090963,D17412,D45860,D45861
Vmn2r-ps33	0.468766	PREDICTED: Mus musculus predicted gene, EG384486 (EG384486), mRNA.	XM_001480355
Lnpep	0.465115	Mus musculus adult female vagina cDNA, RIKEN full-length enriched library, clone:9930031F20 product:similar to VP165 [Rattus norvegicus], full insert sequence.	AK036967,AK161484,AK162332,AK164875,BC066791,BC120925
4932438A13Rik	0.409976	Mus musculus 10 days neonate skin cDNA, RIKEN full-length enriched library, clone:4732443H21 product:hypothetical protein, full insert sequence.	AK028716,AK030086,AK041411,AK086976,AK172264,AK173100,AK220265
Rpl7a	-0.351354	Mus musculus ribosomal protein L7a, mRNA (cDNA clone MGC:63353 IMAGE:6819288), complete cds.	BC065176,BC084678,BC089624
BC037034	-0.585503	Mus musculus adult male aorta and vein cDNA, RIKEN full-length enriched library, clone:A530030D11 product:hypothetical Glycine-rich region profile containing protein, full insert sequence.	AK138960
