# Supplementary material for: Lung epithelial cells have virus-specific and shared gene expression responses to infection by diverse respiratory viruses
Source: PLoS One. 2017 Jun 2;12(6):e0178408. doi: 10.1371/journal.pone.0178408 (PMC5456070; doi:10.1371/journal.pone.0178408)
Supplement: S6 Table — These genes were identified to be up-regulated in our study by RV1B in murine cells and also were found by Chen et al. (23) to be up-regulated by RV1B in human cells. (XLSX) [file pone.0178408.s009.xlsx]

## Sheet: up_shared_chen2006
gene	protein.info	gene.id
STAT1	Mus musculus adult male adrenal gland cDNA, RIKEN full-length enriched library, clone:B330003H23 product:signal transducer and activator of transcription 1, full insert sequence.	AK046517,AK084855,AK088874,AK157263,BC004808,U06924
BST2	Mus musculus bone marrow stromal cell antigen 2, mRNA (cDNA clone MGC:28276 IMAGE:4009434), complete cds.	BC027328,BC056638,BC087949
MX1	Mus musculus 0 day neonate head cDNA, RIKEN full-length enriched library, clone:4832405O15 product:myxovirus (influenza virus) resistance 1, full insert sequence.	AK076430,NM_010846
GBP1	Mus musculus guanylate nucleotide binding protein 1, mRNA (cDNA clone MGC:124334 IMAGE:40047769), complete cds.	BC108990,M55544
IFIT1	Mus musculus interferon-induced protein with tetratricopeptide repeats 1, mRNA (cDNA clone MGC:5959 IMAGE:3496673), complete cds.	BC003768
CXCL10	Mus musculus chemokine (C-X-C motif) ligand 10, mRNA (cDNA clone MGC:41087 IMAGE:1446589), complete cds.	BC030067
IFIT3	Mus musculus interferon-induced protein with tetratricopeptide repeats 3, mRNA (cDNA clone MGC:6081 IMAGE:3487345), complete cds.	BC003804
OAS2	Mus musculus ES cells cDNA, RIKEN full-length enriched library, clone:C330013N23 product:hypothetical protein, full insert sequence.	AK049218,BC043667,BC118538
MX2	Mus musculus myxovirus (influenza virus) resistance 2 (Mx2), mRNA.	NM_013606
ISG15	Mus musculus ISG15 ubiquitin-like modifier, mRNA (cDNA clone MGC:18616 IMAGE:3670747), complete cds.	BC031424,NM_015783
XAF1	Mus musculus adult male cortex cDNA, RIKEN full-length enriched library, clone:B530033B21 product:unclassifiable, full insert sequence.	AK046736,BC146440
IRF7	Mus musculus adult male kidney cDNA, RIKEN full-length enriched library, clone:0610039E12 product:interferon regulatory factor 7, full insert sequence.	AK002830,AK159883
IFI35	Mus musculus interferon-induced protein 35, mRNA (cDNA clone MGC:7005 IMAGE:3155505), complete cds.	BC008158
CXCL11	Mus musculus chemokine (C-X-C motif) ligand 11, mRNA (cDNA clone MGC:32375 IMAGE:5035983), complete cds.	BC025903
RSAD2	Mus musculus bone marrow macrophage cDNA, RIKEN full-length enriched library, clone:I830144J02 product:similar to Viperin [Mus musculus], full insert sequence.	AK153350,BC057868
IFI44	Mus musculus interferon-induced protein 44, mRNA (cDNA clone MGC:132861 IMAGE:40060245), complete cds.	BC111882,BC112402
IFIH1	Mus musculus activated spleen cDNA, RIKEN full-length enriched library, clone:F830022E21 product:Similar to melanoma differentiation associated protein-5 (Fragment) homolog [Mus musculus], full insert sequence.	AK156450,AK168646,BC080200
OAS3	Mus musculus adult inner ear cDNA, RIKEN full-length enriched library, clone:F930113H12 product:2'-5' oligoadenylate synthetase 3, full insert sequence.	AK158392
DDX60	Mus musculus adult male bone cDNA, RIKEN full-length enriched library, clone:9830118M07 product:hypothetical protein, full insert sequence.	AK036495,BC043663
RTP4	Mus musculus receptor transporter protein 4, mRNA (cDNA clone MGC:28210 IMAGE:3990099), complete cds.	BC024872
